# Supplementary material for: Taxonomic and functional diversity of cultured seed associated microbes of the cucurbit family
Source: BMC Microbiol. 2016 Jun 27;16:131. doi: 10.1186/s12866-016-0743-2 (PMC4924336; doi:10.1186/s12866-016-0743-2)
Supplement: Additional file 1: Table S1. — Details of seed-associated cucurbit bacterial strains isolated in this study. (XLSX 166 kb) [file 12866_2016_743_MOESM1_ESM.xlsx]

## Sheet: Sheet1
Table S1. 16S rDNA sequences of curcurbit seed-associated endophytes reported in this study and associated taxonomic predictions
Isolate code:	Host Plant	Tissue	Notes	Genbank accession no.	Genbank Taxonomic Prediction					RDP Taxonomic Prediction	Fwd Primer	Rev Primer	16S rDNA sequence
					Top hits	Max Score BLAST species	Genbank Accession #	BLAST E-Value	Identity
Pantoea_Strain_EKM101V	Fresh field cucumber	Early seed surface sterilization rinse	including residual placenta and fruit pulp tissues	KT281315	Uncultured bacterium clone DJM113 16S ribosomal RNA gene, Uncultured bacterium clone DJM102 16S ribosomal RNA gene, Uncultured bacterium clone M-15 16S ribosomal RNA gene, Uncultured bacterium clone Y119 16S ribosomal RNA gene, Uncultured bacterium clone 2G5_46 16S ribosomal RNA gene, Uncultured bacterium clone DJM114 16S ribosomal RNA gene, Uncultured bacterium clone DJM108 16S ribosomal RNA gen…	Uncultured bacterium clone DJM113 16S ribosomal RNA gene, partial sequence	JF753377.1	0	0.99	Pantoea (100%)	799F	1492r	GTTCCTTGAGGAGTGGCTTCCGGAGCTAACGCGTTAAGTCGACCGCCTGGGGAGTACGGC
													CGCAAGGTTAAAACTCAAATGAATTGACGGGGGCCCGCACAAGCGGTGGAGCATGTGGTT
													TAATTCGATGCAACGCGAAGAACCTTACCTACTCTTGACATCCAGAGAACTTTCCAGAGA
													TGGATTGGTGCCTTCGGGAACTCTGAGACAGGTGCTGCATGGCTGTCGTCAGCTCGTGTT
													GTGAAATGTTGGGTTAAGTCCCGCAACGAGCGCAACCCTTATCCTTTGTTGCCAGCGATT
													CGGTCGGGAACTCAAAGGAGACTGCCGGTGATAAACCGGAGGAAGGTGGGGATGACGTCA
													AGTCATCATGGCCCTTACGAGTAGGGCTACACACGTGCTACAATGGCGCATACAAAGAGA
													AGCGACCTCGCGAGAGCAAGCGGACCTCACAAAGTGCGTCGTAGTCCGGATCGGAGTCTG
													CAACTCGACTCCGTGAAGTCGGAATCGCTAGTAATCGTGGATCAGAATGCCACGGTGAAT
													ACGTTCCCGGGCCTTGTACACACCGCCCGTCACACCATGGGAGTGGGTTGCAAAAGAAGT
													AGGTAGCTTAACCTTCGGGAGGGCGCTTACCACTTTGTGATTCATGACTGGGGTGAAGTC
													GTAACA
UnclassifiedEnterobacteriaceae_Strain_EKM101E	Fresh field cucumber	Early seed surface sterilization rinse	including residual placenta and fruit pulp tissues	KT281296	Cedecea neteri strain ND14a, complete genome, Cedecea neteri strain M006, complete genome, Cedecea lapagei strain DSM 4587, Enterobacter sp. DDC86, Enterobacter ludwigii strain IHB B 2645, Stenotrophomonas maltophilia strain KLEPS2	Cedecea neteri strain ND14a, complete genome	CP009459.1	0	0.99	unclassified_Enterobacteriaceae, Enterobacter(86%)	799F	1492r	GCCCTTGAGGCGTGGCTTCCGGAGCTAACGCGTTAAGTCGACCGCCTGGGGAGTACGGCC
													GCAAGGTTAAAACTCAAATGAATTGACGGGGGCCCGCACAAGCGGTGGAGCATGTGGTTT
													AATTCGATGCAACGCGAAGAACCTTACCTACTCTTGACATCCAGAGAACTTACCAGAGAT
													GCTTTGGTGCCTTCGGGAACTCTGAGACAGGTGCTGCATGGCTGTCGTCAGCTCGTGTTG
													TGAAATGTTGGGTTAAGTCCCGCAACGAGCGCAACCCTTATCCTTTGTTGCCAGCGGTTC
													GGCCGGGAACTCAAAGGAGACTGCCAGTGATAAACTGGAGGAAGGTGGGGATGACGTCAA
													GTCATCATGGCCCTTACGAGTAGGGCTACACACGTGCTACAATGGCGCATACAAAGAGAA
													GCGACCTCGCGAGAGCAAGCGGACCTCATAAAGTGCGTCGTAGTCCGGATTGGAGTCTGC
													AACTCGACTCCATGAAGTCGGAATCGCTAGTAATCGTAGATCAGAATGCTACGGTGAATA
													CGTTCCCGGGCCTTGTACACACCGCCCGTCACACCATGGGAGTGGGTTGCAAAAGAAGTA
													GGTAGCTTAACCTTCGGGAGGGCGCTTACCACTTTGTGATTCATGACTGGGGTGAAGT
Bacillus_Strain_EKM101B	cucumber, spacemaster (trailing)	Seed	commercial seed, Mckenzie	KT281365	Bacillus cereus strain 55-4 16S ribosomal RNA gene, Bacillus cereus strain 55-3 16S ribosomal RNA gene, Bacillus cereus strain X6 16S ribosomal RNA gene, Bacillus sp. BAB-3813 16S ribosomal RNA gene, Bacillus thuringiensis strain R1-55 16S ribosomal RNA gene, Bacillus thuringiensis serovar kurstaki str. YBT-1520, Bacillus thuringiensis strain CPB008 16S ribosomal RNA gene, Bacillus thuringiensis …	Bacillus cereus strain 55-4 16S ribosomal RNA gene, partial sequence	KM187655.1	0	1	Bacillus (100%)	799F	1492R	TTCCGCCCTTTAGTGCTGAAGTTAACGCATTAAGCACTCCGCCTGGGGAGTACGGCCGCA
													AGGCTGAAACTCAAAGGAATTGACGGGGGCCCGCACAAGCGGTGGAGCATGTGGTTTAAT
													TCGAAGCAACGCGAAGAACCTTACCAGGTCTTGACATCCTCTGAAAACCCTAGAGATAGG
													GCTTCTCCTTCGGGAGCAGAGTGACAGGTGGTGCATGGTTGTCGTCAGCTCGTGTCGTGA
													GATGTTGGGTTAAGTCCCGCAACGAGCGCAACCCTTGATCTTAGTTGCCATCATTAAGTT
													GGGCACTCTAAGGTGACTGCCGGTGACAAACCGGAGGAAGGTGGGGATGACGTCAAATCA
													TCATGCCCCTTATGACCTGGGCTACACACGTGCTACAATGGACGGTACAAAGAGCTGCAA
													GACCGCGAGGTGGAGCTAATCTCATAAAACCGTTCTCAGTTCGGATTGTAGGCTGCAACT
													CGCCTACATGAAGCTGGAATCGCTAGTAATCGCGGATCAGCATGCCGCGGTGAATACGTT
													CCCGGGCCTTGTACACACCGCCCGTCACACCACGAGAGTTTGTAACACCCGAAGTCGGTG
													GGGTAACCTTTTTGGAGCCAGCCGCCTAAGGTGGGACAGATGATTGGGGTGAAGTCGTAA
Bacillus_Strain_EKM103B	cucumber, spacemaster (trailing)	Seed	commercial seed, Mckenzie	KT281367	Bacillus sp. 7B-769 16S ribosomal RNA gene, Bacillus sp. SAUK18-1 16S ribosomal RNA gene, Bacillus pumilus strain HT-Z45 16S ribosomal RNA gene, Bacillus aerophilus strain NIOT-Ch-27 16S ribosomal RNA gene, Bacillus stratosphericus strain IHB B 6832 16S ribosomal RNA gene, Bacillus altitudinis strain IHB B 6804 16S ribosomal RNA gene, Bacillus sp. S22720 16S ribosomal RNA gene, Bacillus pumilus s…	Bacillus sp. 7B-769 16S ribosomal RNA gene, partial sequence	KF441699.1	0	1	Bacillus (100%)	799F	1492r	TTCCGCCCCTTAGTGCTGCAGCTAACGCATTAAGCACTCCGCCTGGGGAGTACGGTCGCA
													AGACTGAAACTCAAAGGAATTGACGGGGGCCCGCACAAGCGGTGGAGCATGTGGTTTAAT
													TCGAAGCAACGCGAAGAACCTTACCAGGTCTTGACATCCTCTGACAACCCTAGAGATAGG
													GCTTTCCCTTCGGGGACAGAGTGACAGGTGGTGCATGGTTGTCGTCAGCTCGTGTCGTGA
													GATGTTGGGTTAAGTCCCGCAACGAGCGCAACCCTTGATCTTAGTTGCCAGCATTCAGTT
													GGGCACTCTAAGGTGACTGCCGGTGACAAACCGGAGGAAGGTGGGGATGACGTCAAATCA
													TCATGCCCCTTATGACCTGGGCTACACACGTGCTACAATGGACAGAACAAAGGGCTGCGA
													GACCGCAAGGTTTAGCCAATCCCACAAATCTGTTCTCAGTTCGGATCGCAGTCTGCAACT
													CGACTGCGTGAAGCTGGAATCGCTAGTAATCGCGGATCAGCATGCCGCGGTGAATACGTT
													CCCGGGCCTTGTACACACCGCCCGTCACACCACGAGAGTTTGCAACACCCGAAGTCGGTG
													AGGTAACCTTTATGGAGCCAGCCGCCGAAGGTGGGGCAGATGATTGGGGTGAAGTCGTAA
													C
Bacillus_Strain_EKM102B	cucumber, spacemaster (trailing)	Seed	commercial seed, Mckenzie	KT281366	Bacillus cereus strain 55-4 16S ribosomal RNA gene, Bacillus cereus strain 55-3 16S ribosomal RNA gene, Bacillus cereus strain X6 16S ribosomal RNA gene, Bacillus sp. BAB-3813 16S ribosomal RNA gene, Bacillus thuringiensis strain R1-55 16S ribosomal RNA gene, Bacillus thuringiensis serovar kurstaki str. YBT-1520, Bacillus thuringiensis strain CPB008 16S ribosomal RNA gene, Bacillus thuringiensis …	Bacillus cereus strain 55-4 16S ribosomal RNA gene, partial sequence	KM187655.1	0	1	Bacillus (100%)	799F	1492r	TTCCGCCCTTTAGTGCTGAAGTTAACGCATTAAGCACTCCGCCTGGGGAGTACGGCCGCA
													AGGCTGAAACTCAAAGGAATTGACGGGGGCCCGCACAAGCGGTGGAGCATGTGGTTTAAT
													TCGAAGCAACGCGAAGAACCTTACCAGGTCTTGACATCCTCTGAAAACCCTAGAGATAGG
													GCTTCTCCTTCGGGAGCAGAGTGACAGGTGGTGCATGGTTGTCGTCAGCTCGTGTCGTGA
													GATGTTGGGTTAAGTCCCGCAACGAGCGCAACCCTTGATCTTAGTTGCCATCATTAAGTT
													GGGCACTCTAAGGTGACTGCCGGTGACAAACCGGAGGAAGGTGGGGATGACGTCAAATCA
													TCATGCCCCTTATGACCTGGGCTACACACGTGCTACAATGGACGGTACAAAGAGCTGCAA
													GACCGCGAGGTGGAGCTAATCTCATAAAACCGTTCTCAGTTCGGATTGTAGGCTGCAACT
													CGCCTACATGAAGCTGGAATCGCTAGTAATCGCGGATCAGCATGCCGCGGTGAATACGTT
													CCCGGGCCTTGTACACACCGCCCGTCACACCACGAGAGTTTGTAACACCCGAAGTCGGTG
													GGGTAACCTTTTTGGAGCCAGCCGCCTAAGGTGGGACAGATGATTGGGGTGAAGTCGTAA
													C
Cronobacter_Strain_EKM101R	cucumber, spacemaster (trailing)	Seed	commercial seed, Mckenzie	KT281318	Cronobacter turicensis z3032 complete genome, Cronobacter turicensis strain z3032 16S ribosomal RNA gene, Uncultured bacterium clone 93-9BM 16S ribosomal RNA gene, Uncultured bacterium clone fb119 16S ribosomal RNA gene, Uncultured bacterium clone zb164 16S ribosomal RNA gene, Cronobacter sakazakii strain NC041 16S ribosomal RNA gene.	Cronobacter turicensis z3032 complete genome	FN543093.2	0	1	Cronobacter (97%)	799F	1492r	TGAGGCGTGGCTTCCGGAGCTAACGCGTTAAGTCGACCGCCTGGGGAGTACGGCCGCAAG
													GTTAAAACTCAAATGAATTGACGGGGGCCCGCACAAGCGGTGGAGCATGTGGTTTAATTC
													GATGCAACGCGAAGAACCTTACCTGGTCTTGACATCCAGAGAATCCTGCAGAGATGCGGG
													AGTGCCTTCGGGAACTCTGAGACAGGTGCTGCATGGCTGTCGTCAGCTCGTGTTGTGAAA
													TGTTGGGTTAAGTCCCGCAACGAGCGCAACCCTTATCCTTTGTTGCCAGCACATAATGGT
													GGGAACTCAAAGGAGACTGCCGGTGATAAACCGGAGGAAGGTGGGGATGACGTCAAGTCA
													TCATGGCCCTTACGACCAGGGCTACACACGTGCTACAATGGCGCATACAAAGAGAAGCGA
													ACTCGCGAGAGCAAGCGGACCTCATAAAGTGCGTCGTAGTCCGGATTGGAGTCTGCAACT
													CGACTCCATGAAGTCGGAATCGCTAGTAATCGTGGATCAGAATGCCACGGTGAATACGTT
													CCCGGGCCTTGTACACACCGCCCGTCACACCATGGGAGTGGGTTGCAAAAGAAGTAGGTA
													GCTTAACCTTCGGGAGGGCGCTTACCACTTTGTGATTCATGACTGGGGTGAAGTCG
Bacillus_Strain_EKM104B	cucumber, spacemaster (trailing)	Seed	commercial seed, Mckenzie	KT281368	Bacillus sp. BAB-3130 16S ribosomal RNA gene, Bacillus sp. BAB-3121 16S ribosomal RNA gene, Bacillus sp. BAB-3108 16S ribosomal RNA gene, Bacillus pumilus strain ML618 16S ribosomal RNA gene, Bacillus sp. AB212f partial 16S rRNA gene, Bacillus sp. AB224d partial 16S rRNA gene, Bacillus sp. AB200d partial 16S rRNA gene, Bacillus pumilus strain VKK-2OL 0.2 16S ribosomal RNA gene, Bacillus sp. HM_AS…	Bacillus sp. BAB-3130 16S ribosomal RNA gene, partial sequence	KF984430.1	0	1	Bacillus (100%)	799F	1492r	GGGGGCCCGCACAAGCGGTGGAGCATGTGGTTTAATTCGAAGCAACGCGAAGAACCTTAC
													CAGGTCTTGACATCCTCTGACAACCCTAGAGATAGGGCTTTCCCTTCGGGGACAGAGTGA
													CAGGTGGTGCATGGTTGTCGTCAGCTCGTGTCGTGAGATGTTGGGTTAAGTCCCGCAACG
													AGCGCAACCCTTGATCTTAGTTGCCAGCATTCAGTTGGGCACTCTAAGGTGACTGCCGGT
													GACAAACCGGAGGAAGGTGGGGATGACGTCAAATCATCATGCCCCTTATGACCTGGGCTA
													CACACGTGCTACAATGGACAGAACAAAGGGCTGCAAGACCGCAAGGTTTAGCCAATCCCA
													TAAATCTGTTCTCAGTTCGGATCGCAGTCTGCAACTCGACTGCGTGAAGCTGGAATCGCT
													AGTAATCGCGGATCAGCATGCCGCGGTGAATACGTTCCCGGGCCTTGTACACACCGCCCG
													TCACACCACGAGAGTTTGCAACACCCGAAGTCGGTGAGGTAACCTTTATGGAGCCAGCCG
													CCGAAGGTGGGGCAGATGATTGGGGTGAAGTCGTAC
UnclassifiedEnterobacteriaceae_Strain_EKM102E	cucumber, spacemaster (trailing)	Seed	commercial seed, Mckenzie	KT281298	Bacterium MJ05 16S ribosomal RNA gene, Enterobacter cloacae ECNIH2, complete genome, Bacterium OX_LEAF4 16S ribosomal RNA gene, Enterobacter sp. BR1 16S ribosomal RNA gene, Enterobacter sp. B5(2012) 16S ribosomal RNA gene, Enterobacter sp. 2019 16S ribosomal RNA gene, Enterobacter hormaechei strain AB61 16S ribosomal RNA gene, Enterobacter cancerogenus strain H103 16S ribosomal RNA gene, Uncultur…	Bacterium MJ05 16S ribosomal RNA gene, partial sequence	KM232687.1	0	1	unclassified Enterobacteriaceae, Enterobacter(80%)	799F	1492r	GACCGCCTGGGGAGTACGGCCGCAAGGTTAAAACTCAAATGAATTGACGGGGGCCCGCAC
													AAGCGGTGGAGCATGTGGTTTAATTCGATGCAACGCGAAGAACCTTACCTACTCTTGACA
													TCCAGAGAACTTTCCAGAGATGGATTGGTGCCTTCGGGAACTCTGAGACAGGTGCTGCAT
													GGCTGTCGTCAGCTCGTGTTGTGAAATGTTGGGTTAAGTCCCGCAACGAGCGCAACCCTT
													ATCCTTTGTTGCCAGCGGTTAGGCCGGGAACTCAAAGGAGACTGCCAGTGATAAACTGGA
													GGAAGGTGGGGATGACGTCAAGTCATCATGGCCCTTACGAGTAGGGCTACACACGTGCTA
													CAATGGCGCATACAAAGAGAAGCGACCTCGCGAGAGCAAGCGGACCTCATAAAGTGCGTC
													GTAGTCCGGATTGGAGTCTGCAACTCGACTCCATGAAGTCGGAATCGCTAGTAATCGTGG
													ATCAGAATGCCACGGTGAATACGTTCCCGGGCCTTGTACACACCGCCCGTCACACCATGG
													GAGTGGGTTGCAAAAGAAGTAGGTAGCTTAACCTTCGGGAGGGCGCTTACCACTTTGTGA
													TTCATGACTGGGGTGAAGTCGTA
Cronobacter_Strain_EKM102R	cucumber, spacemaster (trailing)	Seed	commercial seed, Mckenzie	KT281319	Cronobacter turicensis z3032 complete genome, Cronobacter turicensis strain z3032 16S ribosomal RNA gene, Uncultured bacterium clone 93-9BM 16S ribosomal RNA gene, Uncultured bacterium clone fb119 16S ribosomal RNA gene, Uncultured bacterium clone zb164 16S ribosomal RNA gene, Cronobacter malonaticus strain 08HMPA01 16S ribosomal RNA gene	Cronobacter turicensis z3032 complete genome	FN543093.2	0	1	Cronobacter (98%)	799F	1492r	ACCGCCTGGGGAGTACGGCCGCAAGGTTAAAACTCAAATGAATTGACGGGGGCCCGCACA
													AGCGGTGGAGCATGTGGTTTAATTCGATGCAACGCGAAGAACCTTACCTGGTCTTGACAT
													CCAGAGAATCCTGCAGAGATGCGGGAGTGCCTTCGGGAACTCTGAGACAGGTGCTGCATG
													GCTGTCGTCAGCTCGTGTTGTGAAATGTTGGGTTAAGTCCCGCAACGAGCGCAACCCTTA
													TCCTTTGTTGCCAGCACATAATGGTGGGAACTCAAAGGAGACTGCCGGTGATAAACCGGA
													GGAAGGTGGGGATGACGTCAAGTCATCATGGCCCTTACGACCAGGGCTACACACGTGCTA
													CAATGGCGCATACAAAGAGAAGCGAACTCGCGAGAGCAAGCGGACCTCATAAAGTGCGTC
													GTAGTCCGGATTGGAGTCTGCAACTCGACTCCATGAAGTCGGAATCGCTAGTAATCGTGG
													ATCAGAATGCCACGGTGAATACGTTCCCGGGCCTTGTACACACCGCCCGTCACACCATGG
													GAGTGGGTTGCAAAAGAAGTAGGTAGCTTAACCTTCGGGAGGGCGCTTACCACTTTGTGA
													TTCATGACTGGGGTGAAGTCGTAC
Bacillus_Strain_EKM105B	cucumber, spacemaster (trailing)	Seed	commercial seed, Mckenzie	KT281369	Bacillus pumilus strain ML618 16S ribosomal RNA gene, Bacillus sp. HM_AS2 16S ribosomal RNA gene, Bacillus sp. BAB-3130 16S ribosomal RNA gene, Bacillus sp. AB212f partial 16S rRNA gene, Bacillus sp. AB224d partial 16S rRNA gene, Bacillus sp. AB200d partial 16S rRNA gene, Bacillus pumilus strain VKK-2OL 0.2 16S ribosomal RNA gene, Bacillus pumilus strain FQ03 16S ribosomal RNA gene.	Bacillus pumilus strain ML618 16S ribosomal RNA gene, partial sequence	KC692207.1	0	1	Bacillus (100%)	799F	1492r	TGCAGCTAACGCATTAAGCACTCCGCCTGGGGAGTACGGTCGCAAGACTGAAACTCAAAG
													GAATTGACGGGGGCCCGCACAAGCGGTGGAGCATGTGGTTTAATTCGAAGCAACGCGAAG
													AACCTTACCAGGTCTTGACATCCTCTGACAACCCTAGAGATAGGGCTTTCCCTTCGGGGA
													CAGAGTGACAGGTGGTGCATGGTTGTCGTCAGCTCGTGTCGTGAGATGTTGGGTTAAGTC
													CCGCAACGAGCGCAACCCTTGATCTTAGTTGCCAGCATTCAGTTGGGCACTCTAAGGTGA
													CTGCCGGTGACAAACCGGAGGAAGGTGGGGATGACGTCAAATCATCATGCCCCTTATGAC
													CTGGGCTACACACGTGCTACAATGGACAGAACAAAGGGCTGCAAGACCGCAAGGTTTAGC
													CAATCCCATAAATCTGTTCTCAGTTCGGATCGCAGTCTGCAACTCGACTGCGTGAAGCTG
													GAATCGCTAGTAATCGCGGATCAGCATGCCGCGGTGAATACGTTCCCGGGCCTTGTACAC
													ACCGCCCGTCACACCACGAGAGTTTGCAACACCCGAAGTCGGTGAGGTAACCTTTATGGA
													GCCAGCCGCCGAAGGTGGGGCAGATGATTGGGGTGAAGTCGTACAA
Bacillus_Strain_EKM106B	cucumber, spacemaster (trailing)	Seed	commercial seed, Mckenzie	KT281370	Bacillus safensis strain IHB B 14105, Bacillus pumilus strain IHB B 15516, Bacillus pumilus strain BCX-55, Uncultured Bacillales bacterium clone SF-73, Bacillus sp. N17(2014), Bacillus pumilus strain 2.2, Bacillus pumilus strain 1.19, Bacillus pumilus strain SH12	Bacillus safensis strain IHB B 14105 16S ribosomal RNA gene, partial sequence	KM817280.1	0	1	Bacillus (100%)	799F	1492r	CCCTTCGGGGACAGAGTGACAGGTGGTGCATGGTTGTCGTCAGCTCGTGTCGTGAGATGT
													TGGGTTAAGTCCCGCAACGAGCGCAACCCTTGATCTTAGTTGCCAGCATTCAGTTGGGCA
													CTCTAAGGTGACTGCCGGTGACAAACCGGAGGAAGGTGGGGATGACGTCAAATCATCATG
													CCCCTTATGACCTGGGCTACACACGTGCTACAATGGACAGAACAAAGGGCTGCAAGACCG
													CAAGGTTTAGCCAATCCCATAAATCTGTTCTCAGTTCGGATCGCAGTCTGCAACTCGACT
													GCGTGAAGCTGGAATCGCTAGTAATCGCGGATCAGCATGCCGCGGTGAATACGTTCCCGG
													GCCTTGTACACACCGCCCGTCACACCACGAGAGTTTGCAACACCCGAAGTCGGTGAGGTA
													ACCTTTATGGAGCCAGCCGCCGAA
Bacillus_Strain_EKM107B	cucumber, spacemaster (trailing)	Seed	commercial seed, Mckenzie	KT281371	Bacillus altitudinis strain IHB B 14122, Bacillus altitudinis strain IHB B 15457, Bacillus aerius strain LLS.IE(B)-1, Bacillus stratosphericus strain BGZ-9, Bacillus altitudinis strain BCX-57, Bacillus pumilus gene for 16S ribosomal RNA, partial sequence, strain: YKCM-AT-B, Bacillus sp. XQW1 16S ribosomal RNA gene, Bacillus stratosphericus strain HR61	Bacillus altitudinis strain IHB B 14122 16S ribosomal RNA gene, partial sequence	KM817284.1	0	1	Bacillus (100%)	799F	1492r	GGTTTAATTCGAAGCAACGCGAAGAACCTTACCAGGTCTTGACATCCTCTGACAACCCTA
													GAGATAGGGCTTTCCCTTCGGGGACAGAGTGACAGGTGGTGCATGGTTGTCGTCAGCTCG
													TGTCGTGAGATGTTGGGTTAAGTCCCGCAACGAGCGCAACCCTTGATCTTAGTTGCCAGC
													ATTCAGTTGGGCACTCTAAGGTGACTGCCGGTGACAAACCGGAGGAAGGTGGGGATGACG
													TCAAATCATCATGCCCCTTATGACCTGGGCTACACACGTGCTACAATGGACAGAACAAAG
													GGCTGCGAGACCGCAAGGTTTAGCCAATCCCACAAATCTGTTCTCAGTTCGGATCGCAGT
													CTGCAACTCGACTGCGTGAAGCTGGAATCGCTAGTAATCGCGGATCAGCATGCCGCGGTG
													AATACGTTCCCGGGCCTTGTACACACCGCCCGTCACACCACGAGAGTTTGCAACACCCGA
													AGTCGGTGAGGTAACCTTTATGGAGCCAGCCGCCGAA
UnclassifiedEnterobacteriaceae_Strain_EKM102V	Fresh field Cucumber	Early surface sterilization rinse	including residual placenta and fruit pulp tissue	KT281316	Uncultured bacterium clone DJM113 16S ribosomal RNA gene, Uncultured bacterium clone DJM102 16S ribosomal RNA gene, Uncultured bacterium clone M-15 16S ribosomal RNA gene, Pantoea sp. FF5 partial 16S rRNA gene, Uncultured bacterium clone Y119 16S ribosomal RNA gene, Uncultured bacterium clone 2G5_46 16S ribosomal RNA gene, Enterobacter sp. LPPA 989 partial 16S rRNA gene	Uncultured bacterium clone DJM113 16S ribosomal RNA gene, partial sequence	JF753377.1	0	1	unclassified Enterobacteriaceae, Pantoea (94%)	799F	1492r	ACCGCCTGGGGAGTACGGCCGCAAGGTTAAAACTCAAATGAATTGACGGGGGCCCGCACA
													AGCGGTGGAGCATGTGGTTTAATTCGATGCAACGCGAAGAACCTTACCTACTCTTGACAT
													CCAGAGAACTTTCCAGAGATGGATTGGTGCCTTCGGGAACTCTGAGACAGGTGCTGCATG
													GCTGTCGTCAGCTCGTGTTGTGAAATGTTGGGTTAAGTCCCGCAACGAGCGCAACCCTTA
													TCCTTTGTTGCCAGCGATTCGGTCGGGAACTCAAAGGAGACTGCCGGTGATAAACCGGAG
													GAAGGTGGGGATGACGTCAAGTCATCATGGCCCTTACGAGTAGGGCTACACACGTGCTAC
													AATGGCGCATACAAAGAGAAGCGACCTCGCGAGAGCAAGCGGACCTCACAAAGTGCGTCG
													TAGTCCGGATCGGAGTCTGCAACTCGACTCCGTGAAGTCGGAATCGCTAGTAATCGTGGA
													TCAGAATGCCACGGTGAATACGTTCCCGGGCCTTGTACACACCGCCCGTCACACCATGGG
													AGTGGGTTGCAAAAGAAGTAGGTAGCTTAACCTTCGGGAGGGCGCTTACCACTTTGTGAT
													TCATGACTGGGGTGAAGTCGTA
Pseudomonas_Strain_EKM101A	Fresh field Cucumber	Early surface sterilization rinse	including residual placenta and fruit pulp tissue	KT281309	Uncultured bacterium clone 121 16S ribosomal RNA gene, Pseudomonas viridiflava partial 16S rRNA gene, Pseudomonas viridiflava strain BC2495 16S ribosomal RNA gene, Pseudomonas viridiflava strain BC2496 16S ribosomal RNA gene, Pseudomonas viridiflava strain BC2497 16S ribosomal RNA gene, Uncultured bacterium clone 72 16S ribosomal RNA gene	Uncultured bacterium clone 121 16S ribosomal RNA gene, partial sequence	GU225973.1	0	0.99	Pseudomonas (100%)	799F	1492r	GTCACTAGCCGTTGGATCCTTGAGATTTTAGTGGCGCAGCTAACGCATTAAGTTGACCGC
													CTGGGGAGTACGGCCGCAAGGTTAAAACTCAAATGAATTGACGGGGGCCCGCACAAGCGG
													TGGAGCATGTGGTTTAATTCGAAGCAACGCGAAGAACCTTACCAGGCCTTGACATCCAAT
													GAATCCTTTAGAGATAGAGGAGTGCCTTCGGGAGCATTGAGACAGGTGCTGCATGGCTGT
													CGTCAGCTCGTGTCGTGAGATGTTGGGTTAAGTCCCGTAACGAGCGCAACCCTTGTCCTT
													AGTTACCAGCACGTCATGGTGGGCACTCTAAGGAGACTGCCGGTGACAAACCGGAGGAAG
													GTGGGGATGACGTCAAGTCATCATGGCCCTTACGGCCTGGGCTACACACGTGCTACAATG
													GTCGGTACAGAGGGTTGCCAAGCCGCGAGGTGGAGCTAATCTCACAAAACCGATCGTAGT
													CCGGATCGCAGTCTGCAACTCGACTGCGTGAAGTCGGAATCGCTAGTAATCGCGAATCAG
													AATGTCGCGGTGAATACGTTCCCGGGCCTTGTACACACCGCCCGTCACACCATGGGAGTG
													GGTTGCACCAGAAGTAGCTAGTCTAACCTTCGGGGGGACGGTTACCACGGTGTGATTCAT
													GACTGGGGTGAAGTC
UnclassifiedEnterobacteriaceae_Strain_EKM101Z	Fresh field Cucumber	Early surface sterilization rinse	including residual placenta and fruit pulp tissue	KT281288	Enterobacter cloacae strain ECNIH5, complete genome, Uncultured bacterium clone FC-208, Uncultured bacterium clone H-9, Enterobacter cloacae ECR091, complete genome, Enterobacter cloacae ECNIH3, complete genome, Enterobacter ludwigii strain VVS01-S1, Enterobacter sp. BSP6	Enterobacter cloacae strain ECNIH5, complete genome	CP009854.1	0	1	unclassified Enterobacteriaceae, Citrobacter (68%)	799F	1492r	GACGGGGGCCCGCACAAGCGGTGGAGCATGTGGTTTAATTCGATGCAACGCGAAGAACCT
													TACCTACTCTTGACATCCAGAGAACTTAGCAGAGATGCTTTGGTGCCTTCGGGAACTCTG
													AGACAGGTGCTGCATGGCTGTCGTCAGCTCGTGTTGTGAAATGTTGGGTTAAGTCCCGCA
													ACGAGCGCAACCCTTATCCTTTGTTGCCAGCGGTTAGGCCGGGAACTCAAAGGAGACTGC
													CAGTGATAAACTGGAGGAAGGTGGGGATGACGTCAAGTCATCATGGCCCTTACGAGTAGG
													GCTACACACGTGCTACAATGGCGCATACAAAGAGAAGCGACCTCGCGAGAGCAAGCGGAC
													CTCATAAAGTGCGTCGTAGTCCGGATTGGAGTCTGCAACTCGACTCCATGAAGTCGGAAT
													CGCTAGTAATCGTGGATCAGAATGCCACGGTGAATACGTTCCCGGGCCTTGTACACACCG
													CCCGTCACACCATGGGAGTGGGTTGCAAAAGAAGTAGGTAGCTTAACCTTCGGGAGGGCG
													CTTACCACTTTGTGATTCATGACTGGGGTGAAGTCGTAC
UnclassifiedEnterobacteriaceae_Strain_103E	Fresh field Cucumber	Early surface sterilization rinse	including residual placenta and fruit pulp tissue	KT281297	Enterobacter sp. BAB-3761 16S ribosomal RNA gene, Enterobacter cloacae strain GRM-15 16S ribosomal RNA gene, Enterobacter asburiae strain m-4 16S ribosomal RNA gene, Enterobacter ludwigii strain IHB B 6551 16S ribosomal RNA gene, Enterobacter aerogenes strain P5 16S ribosomal RNA gene, Uncultured bacterium clone 4-83 16S ribosomal RNA gene	Enterobacter sp. BAB-3761 16S ribosomal RNA gene, partial sequence	KM054544.1	0	1	unclassified Enterobacteriaceae, Enterobacter (91%)	799F	1492r	CCGCCTGGGGAGTACGGCCGCAAGGTTAAAACTCAAATGAATTGACGGGGGCCCGCACAA
													GCGGTGGAGCATGTGGTTTAATTCGATGCAACGCGAAGAACCTTACCTACTCTTGACATC
													CAGAGAACTTTCCAGAGATGGATTGGTGCCTTCGGGAACTCTGAGACAGGTGCTGCATGG
													CTGTCGTCAGCTCGTGTTGTGAAATGTTGGGTTAAGTCCCGCAACGAGCGCAACCCTTAT
													CCTTTGTTGCCAGCGGTTAGGCCGGGAACTCAAAGGAGACTGCCAGTGATAAACTGGAGG
													AAGGTGGGGATGACGTCAAGTCATCATGGCCCTTACGAGTAGGGCTACACACGTGCTACA
													ATGGCGCATACAAAGAGAAGCGACCTCGCGAGAGCAAGCGGACCTCATAAAGTGCGTCGT
													AGTCCGGATTGGAGTCTGCAACTCGACTCCATGAAGTCGGAATCGCTAGTAATCGTAGAT
													CAGAATGCTACGGTGAATACGTTCCCGGGCCTTGTACACACCGCCCGTCACACCATGGGA
													GTGGGTTGCAAAAGAAGTAGGTAGCTTAACCTTCGGGAGGGCGCTTACCACTTTGTGATT
													CATGACTGGGGTGAAGTC
UnclassifiedEnterobacteriaceae_Strain_102Z	Fresh field Cucumber	Early surface sterilization rinse	including residual placenta and fruit pulp tissue	KT281287	Enterobacter cloacae strain ECNIH5, complete genome, Uncultured bacterium clone FC-208 16S ribosomal RNA gene, Uncultured bacterium clone H-9 16S ribosomal RNA gene, Enterobacter cloacae ECR091, complete genome, Enterobacter cloacae ECNIH3, complete genome, Enterobacter ludwigii strain VVS01-S1 16S ribosomal RNA gene	Enterobacter cloacae strain ECNIH5, complete genome	CP009854.1	0	1	unclassified Enterobactericeae, Citobacter(64%)	799F	1492r	TGAGGCGTGGCTTCCGGAGCTAACGCGTTAAGTCGACCGCCTGGGGAGTACGGCCGCAAG
													GTTAAAACTCAAATGAATTGACGGGGGCCCGCACAAGCGGTGGAGCATGTGGTTTAATTC
													GATGCAACGCGAAGAACCTTACCTACTCTTGACATCCAGAGAACTTAGCAGAGATGCTTT
													GGTGCCTTCGGGAACTCTGAGACAGGTGCTGCATGGCTGTCGTCAGCTCGTGTTGTGAAA
													TGTTGGGTTAAGTCCCGCAACGAGCGCAACCCTTATCCTTTGTTGCCAGCGGTTAGGCCG
													GGAACTCAAAGGAGACTGCCAGTGATAAACTGGAGGAAGGTGGGGATGACGTCAAGTCAT
													CATGGCCCTTACGAGTAGGGCTACACACGTGCTACAATGGCGCATACAAAGAGAAGCGAC
													CTCGCGAGAGCAAGCGGACCTCATAAAGTGCGTCGTAGTCCGGATTGGAGTCTGCAACTC
													GACTCCATGAAGTCGGAATCGCTAGTAATCGTGGATCAGAATGCCACGGTGAATACGTTC
													CCGGGCCTTGTACACACCGCCCGTCACACCATGGGAGTGGGTTGCAAAAGAAGTAGGTAG
													CTTAACCTTCGGGAGGGCGCTTACCACTTTGTGATTCATGACTGGGGTGAAGTCGTAACA
													AGGTA
Pantoea_Strain_EKM103V	Fresh field Cucumber	Early surface sterilization rinse	including residual placenta and fruit pulp tissue	KT281317	Uncultured bacterium clone DJM113 16S ribosomal RNA gene, Uncultured bacterium clone DJM102 16S ribosomal RNA gene, Uncultured bacterium clone M-15 16S ribosomal RNA gene, Pantoea sp. FF5 partial 16S rRNA gene, Uncultured bacterium clone Y119 16S ribosomal RNA gene, Uncultured bacterium clone DJM113, Uncultured bacterium clone DJM108, Uncultured bacterium clone DJM111, Uncultured bacterium clone …	Uncultured bacterium clone DJM113 16S ribosomal RNA gene, partial sequence	JF753377.1	0	0.99	Pantoea (97%)	799F	1492r	GGGGGCCCGCACAAGCGGTGGAGCATGTGGTTTAATTCGATGCAACGCGAAGAACCTTAC
													CTACTCTTGACATCCAGAGAACTTTCCAGAGATGGATTGGTGCCTTCGGGAACTCTGAGA
													CAGGTGCTGCATGGCTGTCGTCAGCTCGTGTTGTGAAATGTTGGGTTAAGTCCCGCAACG
													AGCGCAACCCTTATCCTTTGTTGCCAGCGATTCGGTCGGGAACTCAAAGGAGACTGCCGG
													TGATAAACCGGAGGAAGGTGGGGATGACGTCAAGTCATCATGGCCCTTACGAGTAGGGCT
													ACACACGTGCTACAATGGCGCATACAAAGAGAAGCGACCTCGCGAGAGCAAGCGGACCTC
													ACAAAGTGCGTCGTAGTCCGGATCGGAGTCTGCAACTCGACTCCGTGAAGTCGGAATCGC
													TAGTAATCGTGGATCAGAATGCCACGGTGAATACGTTCCCGGGCCTTGTACACACCGCCC
													GTCACACCATGGGAGTGGGTTGCAAAAGAAGTAGGTAGCTTAACCTTCGGGAGGGCGCTT
													ACCACTTTGTGATTCATGACTGGGGTGAAGTCGTACAA
Pseudomonas_Strain_EKM102A	Fresh field Cucumber	Early surface sterilization rinse	including residual placenta and fruit pulp tissue	KT281310	Uncultured bacterium clone 121 16S ribosomal RNA gene, Pseudomonas viridiflava partial 16S rRNA gene, Pseudomonas syringae pv. morsprunorum gene for 16S rRNA, Pseudomonas syringae pv. morsprunorum strain LMG5075 16S ribosomal RNA gene, Pseudomonas syringae CC1557, complete sequence	Uncultured bacterium clone 121 16S ribosomal RNA gene, partial sequence	GU225973.1	0	0.99	Pseudomonas (100%)	799F	1492r	CGCAGCTAACGCATTAAGTCTGACCGCCTGGGGAGTACGGCCGCAAGGTTAAAACTCAAA
													TGAATTGACGGGGGCCCGCACAAGCGGTGGAGCATGTGGTTTAATTCGAAGCAACGCGAA
													GAACCTTACCAGGCCTTGACATCCAATGAATCCTTTAGAGATAGAGGAGTGCCTTCGGGA
													GCATTGAGACAGGTGCTGCATGGCTGTCGTCAGCTCGTGTCGTGAGATGTTGGGTTAAGT
													CCCGTAACGAGCGCAACCCTTGTCCTTAGTTACCAGCACGTCATGGTGGGCACTCTAAGG
													AGACTGCCGGTGACAAACCGGAGGAAGGTGGGGATGACGTCAAGTCATCATGGCCCTTAC
													GGCCTGGGCTACACACGTGCTACAATGGTCGGTACAGAGGGTTGCCAAGCCGCGAGGTGG
													AGCTAATCTCACAAAACCGATCGTAGTCCGGATCGCAGTCTGCAACTCGACTGCGTGAAG
													TCGGAATCGCTAGTAATCGCGAATCAGAATGTCGCGGTGAATACGTTCCCGGGCCTTGTA
													CACACCGCCCGTCACACCATGGGAGTGGGTTGCACCAGAAGTAGCTAGTCTAACCTTCGG
													GGGGACGGTTACCACGGTGTGATTCATGACTGGGGTGAAGTCGTACAA
Bacillus_Strain_EKM108B	cucumber, spacemaster (trailing)	Seed	commercial seed, Mckenzie	KT281372	Bacillus pumilus strain 2.2 16S ribosomal RNA gene, Bacillus pumilus strain 1.19 16S ribosomal RNA gene, Bacillus sp. BAB-4112 16S ribosomal RNA gene, Bacillus sp. BAB-4173 16S ribosomal RNA gene, Uncultured Bacillus sp. clone DMV77COS_D 16S ribosomal RNA gene	Bacillus pumilus strain 2.2 16S ribosomal RNA gene, partial sequence	KM265464.1	0	1	Bacillus (100%)	799F	1492r	TTCCGCCCCTTAGTGCTGCAGCTAACGCATTAAGCACTCCGCCTGGGGAGTACGGTCGCA
													AGACTGAAACTCAAAGGAATTGACGGGGGCCCGCACAAGCGGTGGAGCATGTGGTTTAAT
													TCGAAGCAACGCGAAGAACCTTACCAGGTCTTGACATCCTCTGACAACCCTAGAGATAGG
													GCTTTCCCTTCGGGGACAGAGTGACAGGTGGTGCATGGTTGTCGTCAGCTCGTGTCGTGA
													GATGTTGGGTTAAGTCCCGCAACGAGCGCAACCCTTGATCTTAGTTGCCAGCATTCAGTT
													GGGCACTCTAAGGTGACTGCCGGTGACAAACCGGAGGAAGGTGGGGATGACGTCAAATCA
													TCATGCCCCTTATGACCTGGGCTACACACGTGCTACAATGGACAGAACAAAGGGCTGCAA
													GACCGCAAGGTTTAGCCAATCCCATAAATCTGTTCTCAGTTCGGATCGCAGTCTGCAACT
													CGACTGCGTGAAGCTGGAATCGCTAGTAATCGCGGATCAGCATGCCGCGGTGAATACGTT
													CCCGGGCCTTGTACACACCGCCCGTCACACCACGAGAGTTTGCAACACCCGAAGTCGGTG
													AGGTAACCTTTATGGAGCCAGCCGCCGAAGGTGGGGCAGATGATTGGGGTGAAGTCGT
UnclassifiedEnterobacteriaceae_Strain_EKM104E	cucumber, spacemaster (trailing)	Seed	commercial seed, Mckenzie	KT281299	Bacterium MJ05 16S ribosomal RNA gene, Enterobacter cloacae ECNIH2, complete genome, Bacterium OX_LEAF4 16S ribosomal RNA gene, Enterobacter sp. BR1 16S ribosomal RNA gene, Enterobacter sp. B5(2012) 16S ribosomal RNA gene, Enterobacter sp. 2019 16S ribosomal RNA gene, Enterobacter hormaechei strain AB61 16S ribosomal RNA gene	Bacterium MJ05 16S ribosomal RNA gene, partial sequence	KM232687.1	0	1	unclassified Enterobacteriaceae, Enterobacter(81%)	799F	1492r	GACCGCCTGGGGAGTACGGCCGCAAGGTTAAAACTCAAATGAATTGACGGGGGCCCGCAC
													AAGCGGTGGAGCATGTGGTTTAATTCGATGCAACGCGAAGAACCTTACCTACTCTTGACA
													TCCAGAGAACTTTCCAGAGATGGATTGGTGCCTTCGGGAACTCTGAGACAGGTGCTGCAT
													GGCTGTCGTCAGCTCGTGTTGTGAAATGTTGGGTTAAGTCCCGCAACGAGCGCAACCCTT
													ATCCTTTGTTGCCAGCGGTTAGGCCGGGAACTCAAAGGAGACTGCCAGTGATAAACTGGA
													GGAAGGTGGGGATGACGTCAAGTCATCATGGCCCTTACGAGTAGGGCTACACACGTGCTA
													CAATGGCGCATACAAAGAGAAGCGACCTCGCGAGAGCAAGCGGACCTCATAAAGTGCGTC
													GTAGTCCGGATTGGAGTCTGCAACTCGACTCCATGAAGTCGGAATCGCTAGTAATCGTGG
													ATCAGAATGCCACGGTGAATACGTTCCCGGGCCTTGTACACACCGCCCGTCACACCATGG
													GAGTGGGTTGCAAAAGAAGTAGGTAGCTTAACCTTCGGGAGGGCGCTTACCACTTTGTGA
													TTCATGACTGGGGTGAAGTC
Bacillus_Strain_EKM109B	cucumber, spacemaster (trailing)	Seed	commercial seed, Mckenzie	KT281373	Bacillus stratosphericus strain BGZ-9 16S ribosomal RNA gene, Bacillus altitudinis strain BCX-57 16S ribosomal RNA gene, Bacillus pumilus gene for 16S ribosomal RNA, partial sequence, strain: YKCM-AT-B, Bacillus sp. LTW29 16S ribosomal RNA gene, Bacillus sp. XQW1 16S ribosomal RNA gene, Bacillus stratosphericus strain HR61 16S ribosomal RNA gene, Bacillus aerius strain TPB12 16S ribosomal RNA gene	Bacillus stratosphericus strain BGZ-9 16S ribosomal RNA gene, partial sequence	KM378613.1	0	1	Bacillus (100%)	799F	1492r	GCTGCAGCTAACGCATTAAGCACTCCGCCTGGGGAGTACGGTCGCAAGACTGAAACTCAA
													AGGAATTGACGGGGGCCCGCACAAGCGGTGGAGCATGTGGTTTAATTCGAAGCAACGCGA
													AGAACCTTACCAGGTCTTGACATCCTCTGACAACCCTAGAGATAGGGCTTTCCCTTCGGG
													GACAGAGTGACAGGTGGTGCATGGTTGTCGTCAGCTCGTGTCGTGAGATGTTGGGTTAAG
													TCCCGCAACGAGCGCAACCCTTGATCTTAGTTGCCAGCATTCAGTTGGGCACTCTAAGGT
													GACTGCCGGTGACAAACCGGAGGAAGGTGGGGATGACGTCAAATCATCATGCCCCTTATG
													ACCTGGGCTACACACGTGCTACAATGGACAGAACAAAGGGCTGCGAGACCGCAAGGTTTA
													GCCAATCCCACAAATCTGTTCTCAGTTCGGATCGCAGTCTGCAACTCGACTGCGTGAAGC
													TGGAATCGCTAGTAATCGCGGATCAGCATGCCGCGGTGAATACGTTCCCGGGCCTTGTAC
													ACACCGCCCGTCACACCACGAGAGTTTGCAACACCCGAAGTCGGTGAGGTAACCTTTATG
													GAGCCAGCCGCC
Pseudomonas_Strain_EKM103A	Fresh field Cucumber	Seed	last wash of fresh seeds	KT281311	Uncultured bacterium clone HZ56 16S ribosomal RNA gene, Pseudomonas sp. 47CAL 16S ribosomal RNA gene, Pseudomonas sp. 14CAL 16S ribosomal RNA gene, Pseudomonas sp. 37BB 16S ribosomal RNA gene, Pseudomonas sp. 32BB 16S ribosomal RNA gene, Pseudomonas sp. 23BB 16S ribosomal RNA gene	Uncultured bacterium clone HZ56 16S ribosomal RNA gene, partial sequence	KF712804.1	0	1	Pseudomonas (95%)	799F	1492r	CCCGTAACGAGCGCAACCCTTGTCCTTAGTTACCAGCACGTAATGGTGGGCACTCTAAGG
													AGACTGCCGGTGACAAACCGGAGGAAGGTGGGGATGACGTCAAGTCATCATGGCCCTTAC
													GGCCTGGGCTACACACGTGCTACAATGGTCGGTACAGAGGGTTGCCAAGCCGCGAGGTGG
													AGCTAATCTCACAAAACCGATCGTAGTCCGGATCGCAGTCTGCAACTCGACTGCGTGAAG
													TCGGAATCGCTAGTAATCGCGAATCAGAATGTCGCGGTGAATACGTTCCCGGGCCTTGTA
													CACACCGCCCGTCACACCATGGGAGTGGGTTGCACCAGAAGTAGCTAGTCTAACCTTCGG
													GAGGACGGTTACCACGGTGTGATTCATGACTGGGGTGAAGTCGT
Bacillus_Strain_EKM110B	cucumber (marketmore)	seed	commercial seeds	KT281374	Bacillus pumilus strain 2.2 16S ribosomal RNA gene, Bacillus pumilus strain 1.19 16S ribosomal RNA gene, Bacillus sp. BAB-4112 16S ribosomal RNA gene, Bacillus sp. BAB-4173 16S ribosomal RNA gene, Bacillus pumilus strain HT-Z75-B2 16S ribosomal RNA gene, Uncultured Bacillus sp. clone DMV77COS_D 16S ribosomal RNA gene, Bacillus safensis strain S1-F1 16S ribosomal RNA gene, Bacillus pumilus strain …	Bacillus pumilus strain 2.2 16S ribosomal RNA gene, partial sequence	KM265464.1	0	1	Bacillus (100%)	799F	1492r	TTCCGCCCCTTAGTGCTGCAGCTAACGCATTAAGCACTCCGCCTGGGGAGTACGGTCGCA
													AGACTGAAACTCAAAGGAATTGACGGGGGCCCGCACAAGCGGTGGAGCATGTGGTTTAAT
													TCGAAGCAACGCGAAGAACCTTACCAGGTCTTGACATCCTCTGACAACCCTAGAGATAGG
													GCTTTCCCTTCGGGGACAGAGTGACAGGTGGTGCATGGTTGTCGTCAGCTCGTGTCGTGA
													GATGTTGGGTTAAGTCCCGCAACGAGCGCAACCCTTGATCTTAGTTGCCAGCATTCAGTT
													GGGCACTCTAAGGTGACTGCCGGTGACAAACCGGAGGAAGGTGGGGATGACGTCAAATCA
													TCATGCCCCTTATGACCTGGGCTACACACGTGCTACAATGGACAGAACAAAGGGCTGCAA
													GACCGCAAGGTTTAGCCAATCCCATAAATCTGTTCTCAGTTCGGATCGCAGTCTGCAACT
													CGACTGCGTGAAGCTGGAATCGCTAGTAATCGCGGATCAGCATGCCGCGGTGAATACGTT
													CCCGGGCCTTGTACACACCGCCCGTCACACCACGAGAGTTTGCAACACCCGAAGTCGGTG
													AGGTAACCTTTATGGAGCCAGCCGCCGAAGGTGGGGCAGATGATTGGGGTGAAGTCG
Bacillus_Strain_EKM126B	cucumber (marketmore)	seed	commercial seeds	KT281391	Bacillus sonorensis strain IHB B 15037, Uncultured bacterium clone EC11, Uncultured bacterium clone EC10, Bacillus licheniformis strain EBVvG174, Uncultured bacterium clone b66, Bacillus sp. BAB-4186	Bacillus sonorensis strain IHB B 15037 16S ribosomal RNA gene, partial sequence	KM817233.1	0	1	Bacillus (100%)	799F	1492r	TTCCGCCCTTTAGTGCTGCAGCAAACGCATTAAGCACTCCGCCTGGGGAGTACGGTCGCA
													AGACTGAAACTCAAAGGAATTGACGGGGGCCCGCACAAGCGGTGGAGCATGTGGTTTAAT
													TCGAAGCAACGCGAAGAACCTTACCAGGTCTTGACATCCTCTGACAACCCTAGAGATAGG
													GCTTCCCCTTCGGGGGCAGAGTGACAGGTGGTGCATGGTTGTCGTCAGCTCGTGTCGTGA
													GATGTTGGGTTAAGTCCCGCAACGAGCGCAACCCTTGATCTTAGTTGCCAGCATTCAGTT
													GGGCACTCTAAGGTGACTGCCGGTGACAAACCGGAGGAAGGTGGGGATGACGTCAAATCA
													TCATGCCCCTTATGACCTGGGCTACACACGTGCTACAATGGGCAGAACAAAGGGCAGCGA
													AGCCGCGAGGCTAAGCCAATCCCACAAATCTGTTCTCAGTTCGGATCGCAGTCTGCAACT
													CGACTGCGTGAAGCTGGAATCGCTAGTAATCGCGGATCAGCATGCCGCGGTGAATACGTT
													CCCGGGCCTTGTACACACCGCCCGTCACACCACGAGAGTTTGTAACACCCGAAGTCGGTG
													AGGTAACCTTTTGGAGCCAGCCGCCGAAGGTGGGACAGATGATTGGGGTGAAGTC
Paenibacillus_Strain_EKM101P	cucumber (marketmore)	seed	commercial	KT281418	Paenibacillus polymyxa strain CF05 genome, Paenibacillus polymyxa SQR-21, complete genome, Paenibacillus sp. ICGEB2008, Paenibacillus jamilae partial 16S rRNA gene, strain KCTC 13919, clone 2, Bacterium ZJ-9, Paenibacillus polymyxa strain DSM 36	Paenibacillus polymyxa strain CF05 genome	CP009909.1	0	1	Paenibacillus (100%)	799F	1492r	TTCGATACCCTTGGTGCCGAAGTTAACACATTAAGCATTCCGCCTGGGGAGTACGGTCGC
													AAGACTGAAACTCAAAGGAATTGACGGGGACCCGCACAAGCAGTGGAGTATGTGGTTTAA
													TTCGAAGCAACGCGAAGAACCTTACCAGGTCTTGACATCCCTTTGACCGGTCTAGAGATA
													GACCTTTCCTTCGGGACAGAGGAGACAGGTGGTGCATGGTTGTCGTCAGCTCGTGTCGTG
													AGATGTTGGGTTAAGTCCCGCAACGAGCGCAACCCTTATGCTTAGTTGCCAGCAGGTCAA
													GCTGGGCACTCTAAGCAGACTGCCGGTGACAAACCGGAGGAAGGTGGGGATGACGTCAAA
													TCATCATGCCCCTTATGACCTGGGCTACACACGTACTACAATGGCCGGTACAACGGGAAG
													CGAAGGAGCGATCTGGAGCCAATCCTAGAAAAGCCGGTCTCAGTTCGGATTGTAGGCTGC
													AACTCGCCTACATGAAGTCGGAATTGCTAGTAATCGCGGATCAGCATGCCGCGGTGAATA
													CGTTCCCGGGTCTTGTACACACCGCCCGTCACACCACGAGAGTTTACAACACCCGAAGTC
													GGTGAGGTAACCGCAAGGAGCCAGCCGCCGAAGGTGGGGTAGATGATTGGGGTGAAGTC
Bacillus_Strain_EKM111B	cucumber (marketmore)	seed	commercial seeds	KT281375	Bacillus altitudinis strain IHB B 15457, Bacillus sp. 7B-769, Bacillus sp. SAUK18-1, Bacillus pumilus strain HT-Z45, Bacillus aerophilus strain NIOT-Ch-27, Bacillus stratosphericus strain IHB B 6832, Bacillus altitudinis strain IHB B 6804, Bacillus aerophilus strain S2-F11	Bacillus altitudinis strain IHB B 15457 16S ribosomal RNA gene, partial sequence	KM817260.1	0	1	Bacillus (100%)	799F	1492r	TTCCGCCCCTTAGTGCTGCAGCTAACGCATTAAGCACTCCGCCTGGGGAGTACGGTCGCA
													AGACTGAAACTCAAAGGAATTGACGGGGGCCCGCACAAGCGGTGGAGCATGTGGTTTAAT
													TCGAAGCAACGCGAAGAACCTTACCAGGTCTTGACATCCTCTGACAACCCTAGAGATAGG
													GCTTTCCCTTCGGGGACAGAGTGACAGGTGGTGCATGGTTGTCGTCAGCTCGTGTCGTGA
													GATGTTGGGTTAAGTCCCGCAACGAGCGCAACCCTTGATCTTAGTTGCCAGCATTCAGTT
													GGGCACTCTAAGGTGACTGCCGGTGACAAACCGGAGGAAGGTGGGGATGACGTCAAATCA
													TCATGCCCCTTATGACCTGGGCTACACACGTGCTACAATGGACAGAACAAAGGGCTGCGA
													GACCGCAAGGTTTAGCCAATCCCACAAATCTGTTCTCAGTTCGGATCGCAGTCTGCAACT
													CGACTGCGTGAAGCTGGAATCGCTAGTAATCGCGGATCAGCATGCCGCGGTGAATACGTT
													CCCGGGCCTTGTACACACCGCCCGTCACACCACGAGAGTTTGCAACACCCGAAGTCGGTG
													AGGTAACCTTTATGGAGCCAGCCGCCGAAGGTGGGGCAGATGATTGGGGTGAAGTCG
Bacillus_Strain_EKM112B	cucumber (marketmore)	seed	commercial seeds	KT281376	Bacillus safensis strain IHB B 14105, Bacillus pumilus strain IHB B 15516, Bacillus pumilus strain 2.2, Bacillus pumilus strain 1.19, Bacillus sp. BAB-4112, Bacillus sp. BAB-4173	Bacillus safensis strain IHB B 14105 16S ribosomal RNA gene, partial sequence	KM817280.1	0	1	Bacillus (100%)	799F	1492r	TTCCGCCCCTTAGTGCTGCAGCTAACGCATTAAGCACTCCGCCTGGGGAGTACGGTCGCA
													AGACTGAAACTCAAAGGAATTGACGGGGGCCCGCACAAGCGGTGGAGCATGTGGTTTAAT
													TCGAAGCAACGCGAAGAACCTTACCAGGTCTTGACATCCTCTGACAACCCTAGAGATAGG
													GCTTTCCCTTCGGGGACAGAGTGACAGGTGGTGCATGGTTGTCGTCAGCTCGTGTCGTGA
													GATGTTGGGTTAAGTCCCGCAACGAGCGCAACCCTTGATCTTAGTTGCCAGCATTCAGTT
													GGGCACTCTAAGGTGACTGCCGGTGACAAACCGGAGGAAGGTGGGGATGACGTCAAATCA
													TCATGCCCCTTATGACCTGGGCTACACACGTGCTACAATGGACAGAACAAAGGGCTGCAA
													GACCGCAAGGTTTAGCCAATCCCATAAATCTGTTCTCAGTTCGGATCGCAGTCTGCAACT
													CGACTGCGTGAAGCTGGAATCGCTAGTAATCGCGGATCAGCATGCCGCGGTGAATACGTT
													CCCGGGCCTTGTACACACCGCCCGTCACACCACGAGAGTTTGCAACACCCGAAGTCGGTG
													AGGTAACCTTTATGGAGCCAGCCGCCGAAGGTGGGGCAGATGATTGGGGTGAAGTCGT
Bacillus_Strain_EKM113B	cucumber (marketmore)	seed	commercial seeds	KT281377	Bacillus safensis strain IHB B 14105, Bacillus pumilus strain IHB B 15516, Bacillus pumilus strain BCX-55, Bacillus sp. N17(2014), Bacillus pumilus strain 2.2, Bacillus pumilus strain 1.19	Bacillus safensis strain IHB B 14105 16S ribosomal RNA gene, partial sequence	KM817280.1	0	1	Bacillus (100%)	799F	1492r	TTCCGCCCCTTAGTGCTGCAGCTAACGCATTAAGCACTCCGCCTGGGGAGTACGGTCGCA
													AGACTGAAACTCAAAGGAATTGACGGGGGCCCGCACAAGCGGTGGAGCATGTGGTTTAAT
													TCGAAGCAACGCGAAGAACCTTACCAGGTCTTGACATCCTCTGACAACCCTAGAGATAGG
													GCTTTCCCTTCGGGGACAGAGTGACAGGTGGTGCATGGTTGTCGTCAGCTCGTGTCGTGA
													GATGTTGGGTTAAGTCCCGCAACGAGCGCAACCCTTGATCTTAGTTGCCAGCATTCAGTT
													GGGCACTCTAAGGTGACTGCCGGTGACAAACCGGAGGAAGGTGGGGATGACGTCAAATCA
													TCATGCCCCTTATGACCTGGGCTACACACGTGCTACAATGGACAGAACAAAGGGCTGCAA
													GACCGCAAGGTTTAGCCAATCCCATAAATCTGTTCTCAGTTCGGATCGCAGTCTGCAACT
													CGACTGCGTGAAGCTGGAATCGCTAGTAATCGCGGATCAGCATGCCGCGGTGAATACGTT
													CCCGGGCCTTGTACACACCGCCCGTCACACCACGAGAGTTTGCAACACCCGAAGTCGGTG
													AGGTAACCTTTATGGAGCCAGCCGCCGAA
Bacillus_Strain_EKM114B	cucumber (marketmore)	seed	commercial seeds	KT281378	Bacillus safensis strain IHB B 14105, Bacillus pumilus strain IHB B 15516, Bacillus pumilus strain 2.2, Bacillus pumilus strain 1.19, Bacillus sp. BAB-4112	Bacillus safensis strain IHB B 14105 16S ribosomal RNA gene, partial sequence	KM817280.1	0	1	Bacillus (100%)	799F	1492r	TTCCGCCCCTTAGTGCTGCAGCTAACGCATTAAGCACTCCGCCTGGGGAGTACGGTCGCA
													AGACTGAAACTCAAAGGAATTGACGGGGGCCCGCACAAGCGGTGGAGCATGTGGTTTAAT
													TCGAAGCAACGCGAAGAACCTTACCAGGTCTTGACATCCTCTGACAACCCTAGAGATAGG
													GCTTTCCCTTCGGGGACAGAGTGACAGGTGGTGCATGGTTGTCGTCAGCTCGTGTCGTGA
													GATGTTGGGTTAAGTCCCGCAACGAGCGCAACCCTTGATCTTAGTTGCCAGCATTCAGTT
													GGGCACTCTAAGGTGACTGCCGGTGACAAACCGGAGGAAGGTGGGGATGACGTCAAATCA
													TCATGCCCCTTATGACCTGGGCTACACACGTGCTACAATGGACAGAACAAAGGGCTGCAA
													GACCGCAAGGTTTAGCCAATCCCATAAATCTGTTCTCAGTTCGGATCGCAGTCTGCAACT
													CGACTGCGTGAAGCTGGAATCGCTAGTAATCGCGGATCAGCATGCCGCGGTGAATACGTT
													CCCGGGCCTTGTACACACCGCCCGTCACACCACGAGAGTTTGCAACACCCGAAGTCGGTG
													AGGTAACCTTTATGGAGCCAGCCGCCGAAGGTGGGGCAGATGATTGGGGTGAAGTC
Bacillus_Strain_EKM115B	cucumber (marketmore)	seed	commercial seeds	KT281379	Bacillus altitudinis strain IHB B 15457, Bacillus sp. XQW1, Bacillus altitudinis strain ML-22, Bacillus sp. 7B-769, Bacillus sp. SAUK18-1, Bacillus pumilus strain HT-Z45, Bacillus aerophilus strain NIOT-Ch-27, Bacillus stratosphericus strain IHB B 6832	Bacillus altitudinis strain IHB B 15457 16S ribosomal RNA gene, partial sequence	KM817260.1	0	1	Bacillus (100%)	799F	1492r	TTCCGCCCCTTAGTGCTGCAGCTAACGCATTAAGCACTCCGCCTGGGGAGTACGGTCGCA
													AGACTGAAACTCAAAGGAATTGACGGGGGCCCGCACAAGCGGTGGAGCATGTGGTTTAAT
													TCGAAGCAACGCGAAGAACCTTACCAGGTCTTGACATCCTCTGACAACCCTAGAGATAGG
													GCTTTCCCTTCGGGGACAGAGTGACAGGTGGTGCATGGTTGTCGTCAGCTCGTGTCGTGA
													GATGTTGGGTTAAGTCCCGCAACGAGCGCAACCCTTGATCTTAGTTGCCAGCATTCAGTT
													GGGCACTCTAAGGTGACTGCCGGTGACAAACCGGAGGAAGGTGGGGATGACGTCAAATCA
													TCATGCCCCTTATGACCTGGGCTACACACGTGCTACAATGGACAGAACAAAGGGCTGCGA
													GACCGCAAGGTTTAGCCAATCCCACAAATCTGTTCTCAGTTCGGATCGCAGTCTGCAACT
													CGACTGCGTGAAGCTGGAATCGCTAGTAATCGCGGATCAGCATGCCGCGGTGAATACGTT
													CCCGGGCCTTGTACACACCGCCCGTCACACCACGAGAGTTTGCAACACCCGAAGTCGGTG
													AGGTAACCTTTATGGAGCCAGCCGCCGAAGGTGGGGCAGATGATTGGGGTGAAGTC
Bacillus_Strain_EKM116B	cucumber (marketmore)	seed	commercial seeds	KT281380	Bacillus safensis strain IHB B 14105, Bacillus pumilus strain IHB B 15516, Bacillus pumilus strain 2.2, Bacillus pumilus strain 1.19, Bacillus sp. BAB-4112, Bacillus sp. BAB-4173, Bacillus pumilus strain HT-Z75-B2, Uncultured Bacillus sp. clone DMV77COS_D	Bacillus safensis strain IHB B 14105 16S ribosomal RNA gene, partial sequence	KM817280.1	0	1	Bacillus (100%)	799F	1492r	TTCCGCCCCTTAGTGCTGCAGCTAACGCATTAAGCACTCCGCCTGGGGAGTACGGTCGCA
													AGACTGAAACTCAAAGGAATTGACGGGGGCCCGCACAAGCGGTGGAGCATGTGGTTTAAT
													TCGAAGCAACGCGAAGAACCTTACCAGGTCTTGACATCCTCTGACAACCCTAGAGATAGG
													GCTTTCCCTTCGGGGACAGAGTGACAGGTGGTGCATGGTTGTCGTCAGCTCGTGTCGTGA
													GATGTTGGGTTAAGTCCCGCAACGAGCGCAACCCTTGATCTTAGTTGCCAGCATTCAGTT
													GGGCACTCTAAGGTGACTGCCGGTGACAAACCGGAGGAAGGTGGGGATGACGTCAAATCA
													TCATGCCCCTTATGACCTGGGCTACACACGTGCTACAATGGACAGAACAAAGGGCTGCAA
													GACCGCAAGGTTTAGCCAATCCCATAAATCTGTTCTCAGTTCGGATCGCAGTCTGCAACT
													CGACTGCGTGAAGCTGGAATCGCTAGTAATCGCGGATCAGCATGCCGCGGTGAATACGTT
													CCCGGGCCTTGTACACACCGCCCGTCACACCACGAGAGTTTGCAACACCCGAAGTCGGTG
													AGGTAACCTTTATGGAGCCAGCCGCCGAAGGTGGGGCAGATGATTGGGGTGAAGTC
Bacillus_Strain_EKM129B	cucumber (marketmore)	seed	commercial seeds	KT281389	Bacillus siamensis strain IHB B 16121, Bacillus sp. genome assembly BS34Ach, Bacillus subtilis genome assembly BS49Ch, Bacillus subtilis strain SG6, complete genome, Bacillus subtilis strain ATCC 19217, complete genome, Bacillus subtilis strain X3, Bacillus subtilis strain AVS3.	Bacillus siamensis strain IHB B 16121 16S ribosomal RNA gene, partial sequence	KM817270.1	0	100%*	Bacillus (100%)	799F	1492r	CTGCAGCTAACGCATTAAGCACTCCGCCTGGGGAGTACGGTCGCAAGACTGAAACTCAAA
													GGAATTGACGGGGGCCCGCACAAGCGGTGGAGCATGTGGTTTAATTCGAAGCAACGCGAA
													GAACCTTACCAGGTCTTGACATCCTCTGACAATCCTAGAGATAGGACGTCCCCTTCGGGG
													GCAGAGTGACAGGTGGTGCATGGTTGTCGTCAGCTCGTGTCGTGAGATGTTGGGTTAAGT
													CCCGCAACGAGCGCAACCCTTGATCTTAGTTGCCAGCATTCAGTTGGGCACTCTAAGGTG
													ACTGCCGGTGACAAACCGGAGGAAGGTGGGGATGACGTCAAATCATCATGCCCCTTATGA
													CCTGGGCTACACACGTGCTACAATGGACAGAACAAAGGGCAGCGAAACCGCGAGGTTAAG
													CCAATCCCACAAATCTGTTCTCAGTTCGGATCGCAGTCTGCAACTCGACTGCGTGAAGCT
													GGAATCGCTAGTAATCGCGGATCAGCATGCCGCGGTGAATACGTTCCCGGGCCTTGTACA
													CACCGCCCGTCACACCACGAGAGTTTGTAACACCCGAAGTCGGTGAGGTAACCTTTTAGG
													AGCCAGCCGCCGAAGGTGGGACAGATGATTGGGGTGAAGTCGT
Bacillus_Strain_EKM117B	cucumber (marketmore)	seed	commercial seeds	KT281381	Bacillus safensis strain IHB B 14105, Bacillus pumilus strain IHB B 15516, Bacillus pumilus strain 2.2, Bacillus pumilus strain 1.19, Bacillus sp. BAB-4112, Bacillus sp. BAB-4173, Bacillus pumilus strain HT-Z75-B2, Uncultured Bacillus sp. clone DMV77COS_D	Bacillus safensis strain IHB B 14105 16S ribosomal RNA gene, partial sequence	KM817280.1	0	1	Bacillus (100%)	799F	1492r	TTCCGCCCCTTAGTGCTGCAGCTAACGCATTAAGCACTCCGCCTGGGGAGTACGGTCGCA
													AGACTGAAACTCAAAGGAATTGACGGGGGCCCGCACAAGCGGTGGAGCATGTGGTTTAAT
													TCGAAGCAACGCGAAGAACCTTACCAGGTCTTGACATCCTCTGACAACCCTAGAGATAGG
													GCTTTCCCTTCGGGGACAGAGTGACAGGTGGTGCATGGTTGTCGTCAGCTCGTGTCGTGA
													GATGTTGGGTTAAGTCCCGCAACGAGCGCAACCCTTGATCTTAGTTGCCAGCATTCAGTT
													GGGCACTCTAAGGTGACTGCCGGTGACAAACCGGAGGAAGGTGGGGATGACGTCAAATCA
													TCATGCCCCTTATGACCTGGGCTACACACGTGCTACAATGGACAGAACAAAGGGCTGCAA
													GACCGCAAGGTTTAGCCAATCCCATAAATCTGTTCTCAGTTCGGATCGCAGTCTGCAACT
													CGACTGCGTGAAGCTGGAATCGCTAGTAATCGCGGATCAGCATGCCGCGGTGAATACGTT
													CCCGGGCCTTGTACACACCGCCCGTCACACCACGAGAGTTTGCAACACCCGAAGTCGGTG
													AGGTAACCTTTATGGAGCCAGCCGCCGAAGGTGGGGCAGATGATTGGGGTGAAGTC
Bacillus_Strain_EKM118B	cucumber (marketmore)	seed	commercial seeds	KT281382	Bacillus safensis strain IHB B 14105, Bacillus pumilus strain IHB B 15516, Bacillus pumilus strain 2.2, Bacillus pumilus strain 1.19, Bacillus sp. BAB-4112	Bacillus safensis strain IHB B 14105 16S ribosomal RNA gene, partial sequence	KM817280.1	0	1	Bacillus (100%)	799F	1492r	GTGCTGCAGCTAACGCATTAAGCACTCCGCCTGGGGAGTACGGTCGCAAGACTGAAACTC
													AAAGGAATTGACGGGGGCCCGCACAAGCGGTGGAGCATGTGGTTTAATTCGAAGCAACGC
													GAAGAACCTTACCAGGTCTTGACATCCTCTGACAACCCTAGAGATAGGGCTTTCCCTTCG
													GGGACAGAGTGACAGGTGGTGCATGGTTGTCGTCAGCTCGTGTCGTGAGATGTTGGGTTA
													AGTCCCGCAACGAGCGCAACCCTTGATCTTAGTTGCCAGCATTCAGTTGGGCACTCTAAG
													GTGACTGCCGGTGACAAACCGGAGGAAGGTGGGGATGACGTCAAATCATCATGCCCCTTA
													TGACCTGGGCTACACACGTGCTACAATGGACAGAACAAAGGGCTGCAAGACCGCAAGGTT
													TAGCCAATCCCATAAATCTGTTCTCAGTTCGGATCGCAGTCTGCAACTCGACTGCGTGAA
													GCTGGAATCGCTAGTAATCGCGGATCAGCATGCCGCGGTGAATACGTTCCCGGGCCTTGT
													ACACACCGCCCGTCACACCACGAGAGTTTGCAACACCCGAAGTCGGTGAGGTAACCTTTA
													TGGAGCCAGCCGCCGAAGGTGGGGCAGATGATTGGGGTGAAGTCGTAAC
Bacillus_Strain_EKM119B	cucumber (marketmore)	seed	commercial seeds	KT281388	Bacillus safensis strain IHB B 14105, Bacillus pumilus strain IHB B 15516, Bacillus pumilus strain 2.2, Bacillus pumilus strain 1.19, Bacillus sp. BAB-4112, Bacillus sp. BAB-4173, Bacillus pumilus strain HT-Z75-B2	Bacillus safensis strain IHB B 14105 16S ribosomal RNA gene, partial sequence	KM817280.1	0	1	Bacillus (100%)	799F	1492r	TAGGGGGTTTCCGCCCCTTAGTGCTGCAGCTAACGCATTAAGCACTCCGCCTGGGGAGTA
													CGGTCGCAAGACTGAAACTCAAAGGAATTGACGGGGGCCCGCACAAGCGGTGGAGCATGT
													GGTTTAATTCGAAGCAACGCGAAGAACCTTACCAGGTCTTGACATCCTCTGACAACCCTA
													GAGATAGGGCTTTCCCTTCGGGGACAGAGTGACAGGTGGTGCATGGTTGTCGTCAGCTCG
													TGTCGTGAGATGTTGGGTTAAGTCCCGCAACGAGCGCAACCCTTGATCTTAGTTGCCAGC
													ATTCAGTTGGGCACTCTAAGGTGACTGCCGGTGACAAACCGGAGGAAGGTGGGGATGACG
													TCAAATCATCATGCCCCTTATGACCTGGGCTACACACGTGCTACAATGGACAGAACAAAG
													GGCTGCAAGACCGCAAGGTTTAGCCAATCCCATAAATCTGTTCTCAGTTCGGATCGCAGT
													CTGCAACTCGACTGCGTGAAGCTGGAATCGCTAGTAATCGCGGATCAGCATGCCGCGGTG
													AATACGTTCCCGGGCCTTGTACACACCGCCCGTCACACCACGAGAGTTTGCAACACCCGA
													AGTCGGTGAGGTAACCTTTATGGAGCCAGCCGCCGAAGGTGGGGCAGATGATTGGGGTGA
													AGTCG
Bacillus_Strain_EKM120B	cucumber (marketmore)	seed	commercial seeds	KT281393	Bacillus safensis strain IHB B 14105, Bacillus pumilus strain IHB B 15516, Bacillus pumilus strain 2.2, Bacillus pumilus strain 1.19, Bacillus sp. BAB-4112, Bacillus sp. BAB-4173, Bacillus pumilus strain HT-Z75-B2	Bacillus safensis strain IHB B 14105 16S ribosomal RNA gene, partial sequence	KM817280.1	0	1	Bacillus (100%)	799F	1492r	TTCCGCCCCTTAGTGCTGCAGCTAACGCATTAAGCACTCCGCCTGGGGAGTACGGTCGCA
													AGACTGAAACTCAAAGGAATTGACGGGGGCCCGCACAAGCGGTGGAGCATGTGGTTTAAT
													TCGAAGCAACGCGAAGAACCTTACCAGGTCTTGACATCCTCTGACAACCCTAGAGATAGG
													GCTTTCCCTTCGGGGACAGAGTGACAGGTGGTGCATGGTTGTCGTCAGCTCGTGTCGTGA
													GATGTTGGGTTAAGTCCCGCAACGAGCGCAACCCTTGATCTTAGTTGCCAGCATTCAGTT
													GGGCACTCTAAGGTGACTGCCGGTGACAAACCGGAGGAAGGTGGGGATGACGTCAAATCA
													TCATGCCCCTTATGACCTGGGCTACACACGTGCTACAATGGACAGAACAAAGGGCTGCAA
													GACCGCAAGGTTTAGCCAATCCCATAAATCTGTTCTCAGTTCGGATCGCAGTCTGCAACT
													CGACTGCGTGAAGCTGGAATCGCTAGTAATCGCGGATCAGCATGCCGCGGTGAATACGTT
													CCCGGGCCTTGTACACACCGCCCGTCACACCACGAGAGTTTGCAACACCCGAAGTCGGTG
													AGGTAACCTTTATGGAGCCAGCCGCCGAAGGTGGGGCAGATGATTGGGGTGAAGTC
Paenibacillus_Strain_EKM102P	cucumber (marketmore)	seed	commercial seeds	KT281417	Paenibacillus polymyxa strain CF05 genome, Paenibacillus polymyxa SQR-21, complete genome, Paenibacillus sp. ICGEB2008, Paenibacillus polymyxa strain DSM 36, Paenibacillus polymyxa strain RCP6, Bacterium ZJ-9, Paenibacillus polymyxa strain DSM 36	Paenibacillus polymyxa strain CF05 genome	CP009909.1	0	0.99	Paenibacillus (100%)	799F	1492r	TAGGTGTTAGGGGTTTCGATACCCTTGGTGCCGAAGTTAACACATTAAGCATTCCGCCTG
													GGGAGTACGGTCGCAAGACTGAAACTCAAAGGAATTGACGGGGACCCGCACAAGCAGTGG
													AGTATGTGGTTTAATTCGAAGCAACGCGAAGAACCTTACCAGGTCTTGACATCCCTTTGA
													CCGGTCTAGAGATAGACCTTTCCTTCGGGACAGAGGAGACAGGTGGTGCATGGTTGTCGT
													CAGCTCGTGTCGTGAGATGTTGGGTTAAGTCCCGCAACGAGCGCAACCCTTATGCTTAGT
													TGCCAGCAGGTCAAGCTGGGCACTCTAAGCAGACTGCCGGTGACAAACCGGAGGAAGGTG
													GGGATGACGTCAAATCATCATGCCCCTTATGACCTGGGCTACACACGTACTACAATGGCC
													GGTACAACGGGAAGCGAAGGAGCGATGTGGAGCCAATCCTAGAAAAGCCGGTCTCAGTTC
													GGATTGTAGGCTGCAACTCGCCTACATGAAGTCGGAATTGCTAGTAATCGCGGATCAGCA
													TGCCGCGGTGAATACGTTCCCGGGTCTTGTACACACCGCCCGTCACACCACGAGAGTTTA
													CAACACCCGAAGTCGGTGAGGTAACCGCAAGGAGCCAGCCGCCGAAGGTGGGGTAGATGA
													TTGGGGTGAAGTCGTA
Bacillus_Strain_EKM121B	cucumber (marketmore)	seed	commercial seeds	KT281392	Bacillus altitudinis strain IHB B 15457, Bacillus sp. 7B-769, Bacillus pumilus strain HT-Z45, Bacillus aerophilus strain NIOT-Ch-27, Bacillus stratosphericus strain IHB B 6832, Bacillus altitudinis strain IHB B 6804, Bacillus sp. S22720, Bacillus pumilus strain MTCC B6033, complete genome	Bacillus altitudinis strain IHB B 15457 16S ribosomal RNA gene, partial sequence	KM817260.1	0	1	Bacillus (100%)	799F	1492r	TGTTAGGGGGTTTCCGCCCCTTAGTGCTGCAGCTAACGCATTAAGCACTCCGCCTGGGGA
													GTACGGTCGCAAGACTGAAACTCAAAGGAATTGACGGGGGCCCGCACAAGCGGTGGAGCA
													TGTGGTTTAATTCGAAGCAACGCGAAGAACCTTACCAGGTCTTGACATCCTCTGACAACC
													CTAGAGATAGGGCTTTCCCTTCGGGGACAGAGTGACAGGTGGTGCATGGTTGTCGTCAGC
													TCGTGTCGTGAGATGTTGGGTTAAGTCCCGCAACGAGCGCAACCCTTGATCTTAGTTGCC
													AGCATTCAGTTGGGCACTCTAAGGTGACTGCCGGTGACAAACCGGAGGAAGGTGGGGATG
													ACGTCAAATCATCATGCCCCTTATGACCTGGGCTACACACGTGCTACAATGGACAGAACA
													AAGGGCTGCGAGACCGCAAGGTTTAGCCAATCCCACAAATCTGTTCTCAGTTCGGATCGC
													AGTCTGCAACTCGACTGCGTGAAGCTGGAATCGCTAGTAATCGCGGATCAGCATGCCGCG
													GTGAATACGTTCCCGGGCCTTGTACACACCGCCCGTCACACCACGAGAGTTTGCAACACC
													CGAAGTCGGTGAGGTAACCTTTATGGAGCCAGCCGCCGAAGGTGGGGCAGATGATTGGGG
													TGAAGTCGTAAC
Bacillus_Strain_EKM122B	cucumber (marketmore)	seed	commercial seeds	KT281390	Bacillus altitudinis strain IHB B 15457, Bacillus sp. XQW1, Bacillus altitudinis strain ML-22, Bacillus sp. 7B-769, Bacillus sp. SAUK18-1, Bacillus pumilus strain HT-Z45, Bacillus aerophilus strain NIOT-Ch-27, Bacillus stratosphericus strain IHB B 6832	Bacillus altitudinis strain IHB B 15457 16S ribosomal RNA gene, partial sequence	KM817260.1	0	1	Bacillus (100%)	799F	1492r	TTCCGCCCCTTAGTGCTGCAGCTAACGCATTAAGCACTCCGCCTGGGGAGTACGGTCGCA
													AGACTGAAACTCAAAGGAATTGACGGGGGCCCGCACAAGCGGTGGAGCATGTGGTTTAAT
													TCGAAGCAACGCGAAGAACCTTACCAGGTCTTGACATCCTCTGACAACCCTAGAGATAGG
													GCTTTCCCTTCGGGGACAGAGTGACAGGTGGTGCATGGTTGTCGTCAGCTCGTGTCGTGA
													GATGTTGGGTTAAGTCCCGCAACGAGCGCAACCCTTGATCTTAGTTGCCAGCATTCAGTT
													GGGCACTCTAAGGTGACTGCCGGTGACAAACCGGAGGAAGGTGGGGATGACGTCAAATCA
													TCATGCCCCTTATGACCTGGGCTACACACGTGCTACAATGGACAGAACAAAGGGCTGCGA
													GACCGCAAGGTTTAGCCAATCCCACAAATCTGTTCTCAGTTCGGATCGCAGTCTGCAACT
													CGACTGCGTGAAGCTGGAATCGCTAGTAATCGCGGATCAGCATGCCGCGGTGAATACGTT
													CCCGGGCCTTGTACACACCGCCCGTCACACCACGAGAGTTTGCAACACCCGAAGTCGGTG
													AGGTAACCTTTATGGAGCCAGCCGCCGAAGGTGGGGCAGATGATTGGGGTGAAGT
Paenibacillus_Strain_EKM103P	cucumber (Burpless beauty)	seed	commercial seeds	KT281409	Paenibacillus turicensis strain MOL722	Paenibacillus turicensis strain MOL722 16S ribosomal RNA gene, complete sequence	NR_114625.1	0	0.99	Paenibacillus (100%)	799F	1492r	TTCGATACCCTTGGTGCCGAAGTTAACACATTAAGCATTCCGCCTGGGGAGTACGGTCGC
													AAGACTGAAACTCAAAGGAATTGACGGGGACCCGCACAAGCAGTGGAGTATGTGGTTTAA
													TTCGAAGCAACGCGAAGAACCTTACCAGGTCTTGACATCCAACTAACGAGGCARAGATGC
													GTTAGGTGCCCTTCGGGGAAAGTTGAGACAGGTGGTGCATGGTTGTCGTCAGCTCGTGTC
													GTGAGATGTTGGGTTAAGTCCCGCAACGAGCGCAACCCTTGATCTTAGTTGCCAGCAATT
													CGGTTGGGCACTCTAAGGTGACTGCCGGTGACAAACCGGAGGAAGGTGGGGATGACGTCA
													AATCATCATGCCCCTTATGACCTGGGCTACACACGTACTACAATGGCTGGTACAACGGGA
													AGCGAAATCGCGAGATGGAGCGAATCCTATAAAAGCCAGTCTCAGTTCGGATTGCAGGCT
													GCAACTCGCCTGCATGAAGTCGGAATTGCTAGTAATCGCGGATCAGCATGCCGCGGTGAA
													TACGTTCCCGGGTCTTGTACACACCGCCCGTCACACCACGAGAGTTTACAACACCCGAAG
													TCGGTGAGGTAACCGCAAGGAGCCAGCCGCCGAAGGTGGGGTAGA
Paenibacillus_Strain_EKM104P	cucumber (Burpless beauty)	seed	commercial seeds	KT281410	Paenibacillus turicensis strain MOL722, Paenibacillus turicensis strain MOL722, Paenibacillus turicensis strain MOL722, Paenibacillus turicensis strain MOL722, Paenibacillus turicensis strain MOL722, Paenibacillus turicensis strain MOL722, Paenibacillus turicensis strain PCSY-2	Paenibacillus turicensis strain MOL722 16S ribosomal RNA gene, complete sequence	NR_114626.1	0	0.99	Paenibacillus (100%)	799F	1492r	TAGGTGTTAGGGGTTTCGATACCCTTGGTGCCGAAGTTAACACATTAAGCATTCCGCCTG
													GGGAGTACGGTCGCAAGACTGAAACTCAAAGGAATTGACGGGGACCCGCACAAGCAGTGG
													AGTATGTGGTTTAATTCGAAGCAACGCGAAGAACCTTACCAGGTCTTGACATCCAACTAA
													CGARGCAGAGATGCGTTAGGTGCCCTTCGGGGAAAGTTGAGACAGGTGGTGCATGGTTGT
													CGTCAGCTCGTGTCGTGAGATGTTGGGTTAAGTCCCGCAACGAGCGCAACCCTTGATCTT
													AGTTGCCAGCAATTCGGTTGGGCACTCTAAGGTGACTGCCGGTGACAAACCGGAGGAAGG
													TGGGGATGACGTCAAATCATCATGCCCCTTATGACCTGGGCTACACACGTACTACAATGG
													CTGGTACAACGGGAAGCGAAATCGCGAGATGGAGCGAATCCTATAAAAGCCAGTCTCAGT
													TCGGATTGCAGGCTGCAACTCGCCTGCATGAAGTCGGAATTGCTAGTAATCGCGGATCAG
													CATGCCGCGGTGAATACGTTCCCGGGTCTTGTACACACCGCCCGTCACACCACGAGAGTT
													TACAACACCCGAAGTCGGTGAGGTAACCGCAAGGAGCCAGCCGCCGAAGGTGGGGTAGAT
													GATTGGGGTGAAGTC
Paenibacillus_Strain_EKM111P	cucumber (burpless F1)	seed	commercial	KT281419	Paenibacillus sp. IHB B 3116, Paenibacillus sp. PAMC 26815, Paenibacillus sp. HA1, Paenibacillus sp. PAMC 26807, Paenibacillus sp. PAMC 26804	Paenibacillus sp. IHB B 3116 16S ribosomal RNA gene, partial sequence	KM521215.1	0	1	Paenibacillus (100%)	799F	1492r	TAGGTGTTAGGGGTTTCGATACCCTTGGTGCCGAAGTTAACACATTAAGCACTCCGCCTG
													GGGAGTACGGTCGCAAGACTGAAACTCAAAGGAATTGACGGGGACCCGCACAAGCAGTGG
													AGTATGTGGTTTAATTCGAAGCAACGCGAAGAACCTTACCAGGTCTTGACATCCCTCTGA
													TCGGTACAGAGATGTATCTTTCCTTCGGGACAGAGGAGACAGGTGGTGCATGGTTGTCGT
													CAGCTCGTGTCGTGAGATGTTGGGTTAAGTCCCGCAACGAGCGCAACCCTTATATTTAGT
													TGCCAGCACTTCGGGTGGGCACTCTAGATAGACTGCCGGTGACAAACCGGAGGAAGGTGG
													GGATGACGTCAAATCATCATGCCCCTTATGACCTGGGCTACACACGTACTACAATGGCCG
													GTACAACGGGCTGCGAAATCGCGAGATGGAGCCAATCCCAACAAAGCCGGTCTCAGTTCG
													GATTGCAGGCTGCAACTCGCCTGCATGAAGTCGGAATTGCTAGTAATCGCGGATCAGCAT
													GCCGCGGTGAATACGTTCCCGGGTCTTGTACACACCGCCCGTCACACCACGAGAGTTTAT
													AACACCCGAAGTCGGTGGGGTAACCGCAAGGAGCCAGCCGCCGAA
Lactococcus_Strain_EKM101L	cucumber (straight eight)	seed	commercial seeds	KT281324	Lactococcus lactis subsp. lactis strain IHB B 15952, Lactococcus lactis strain AI06, complete genome, Lactococcus lactis strain RSg, Lactococcus lactis subsp. lactis NCDO 2118, complete genome, Lactobacillus delbrueckii subsp. lactis strain HT-Z90-B2	Lactococcus lactis subsp. lactis strain IHB B 15952 16S ribosomal RNA gene, partial sequence	KM817251.1	0	1	Lactococcus (100%)	799F	1492r	TAGATGTAGGGAGCTATAAGTTCTCTGTATCGCAGCTAACGCAATAAGCACTCCGCCTGG
													GGAGTACGACCGCAAGGTTGAAACTCAAAGGAATTGACGGGGGCCCGCACAAGCGGTGGA
													GCATGTGGTTTAATTCGAAGCAACGCGAAGAACCTTACCAGGTCTTGACATACTCGTGCT
													ATTCCTAGAGATAGGAAGTTCCTTCGGGACACGGGATACAGGTGGTGCATGGTTGTCGTC
													AGCTCGTGTCGTGAGATGTTGGGTTAAGTCCCGCAACGAGCGCAACCCCTATTGTTAGTT
													GCCATCATTAAGTTGGGCACTCTAACGAGACTGCCGGTGATAAACCGGAGGAAGGTGGGG
													ATGACGTCAAATCATCATGCCCCTTATGACCTGGGCTACACACGTGCTACAATGGATGGT
													ACAACGAGTCGCGAGACAGTGATGTTTAGCTAATCTCTTAAAACCATTCTCAGTTCGGAT
													TGTAGGCTGCAACTCGCCTACATGAAGTCGGAATCGCTAGTAATCGCGGATCAGCACGCC
													GCGGTGAATACGTTCCCGGGCCTTGTACACACCGCCCGTCACACCACGGGAGTTGGGAGT
													ACCCGAAGTAGGTTGCCTAACCGCAAGGAGGGCGCTTCCTAAGGTAAGACCGATGACTGG
													GGTGAAGTCG
Lactococcus_Strain_EKM102L	cucumber (straight eight)	seed	commercial seeds	KT281446	Uncultured Lactococcus sp. clone B12-G1409030933-5-100-M13F(-47) 16S ribosomal RNA gene, partial sequence, Uncultured Lactococcus sp. clone B09-G1409030930-5-84-M13F(-47) 16S ribosomal RNA gene, partial sequence, Uncultured Lactococcus sp. gene for 16S rRNA, partial sequence, clone: CXZX72, Uncultured Lactococcus sp. gene for 16S rRNA, partial sequence, clone: CXZX52, Uncultured Lactococcus sp. g…		Uncultured Lactococcus sp. clone B12-G1409030933-5-100-M13F(-47) 16S ribosomal RNA gene, partial sequence	KP406358.1	1	Lactococcus (100%)	799F	1492r	AACCTTACCAGGTCTTGACATACTCGTGCTATTCCTAGAGATAGGAAGTTCCTTCGGGAC
													ACGGGATACAGGTGGTGCATGGTTGTCGTCAGCTCGTGTCGTGAGATGTTGGGTTAAGTC
													CCGCAACGAGCGCAACCCCTATTGTTAGTTGCCATCATTAAGTTGGGCACTCTAACGAGA
													CTGCCGGTGATAAACCGGAGGAAGGTGGGGATGACGTCAAATCATCATGCCCCTTATGAC
													CTGGGCTACACACGTGCTACAATGGATGGTACAACGAGTCGCGAGACAGTGATGTTTAGC
													TAATCTCTTAAAACCATTCTCAGTTCGGATTGTAGGCTGCAACTCGCCTACATGAAGTCG
													GAATCGCTAGTAATCGCGGATCAGCACGCCGCGGTGAATACGTTCCCGGGCCTTGTACAC
													ACCGCCCGTCACACCACGGGAGTTGGGAGTACCCGAAGTAGGTTGCCTAACCGCAAGGAG
													GGCGCTTCCTAAGGTAAGACCGATGACTGGGGTGAAGTCGTAACA
Paenibacillus_Strain_EKM105P	cucumber (straight eight)	seed	commercial seeds	KT281411	Paenibacillus sp. SG3, Paenibacillus sp. PSSUR2, Paenibacillus sp. IHB B 2283, Paenibacillus pabuli strain P7S, Paenibacillus sp. PKSW1	Paenibacillus sp. SG3 16S ribosomal RNA gene, partial sequence	JX402418.1	0	0.99	Paenibacillus (100%)	799F	1492r	GAAGTTAACACATTAAGCACTCCGCCTGGGGAGTACGGTCGCAAGACTGAAACTCAAAGG
													AATTGACGGGGACCCGCACAAGCAGTGGAGTATGTGGTTTAATTCGAAGCAACGCGAAGA
													ACCTTACCAGGTCTTGACATCCCTCTGATCGGTACAGAGATGTATCTTTCCTTCGGGACA
													GAGGAGACAGGTGGTGCATGGTTGTCGTCAGCTCGTGTCGTGAGATGTTGGGTTAAGTCC
													CGCAACGAGCGCAACCCTTGATCTTAGTTGCCAGCAYTTCGGRTGGGCACTCTAAGGTGA
													CTGCCGGTGACAAACCGGAGGAAGGTGGGGATGACGTCAAATCATCATGCCCCTTATGAC
													CTGGGCTACACACGTACTACAATGGCCGGTACAACGGGCTGTGAAGCCGCGAGGTGGAAC
													GAATCCTAAAAAGCCGGTCTCAGTTCGGATTGCAGGCTGCAACTCGCCTGCATGAAGTCG
													GAATTGCTAGTAATCGCGGATCAGCATGCCGCGGTGAATACGTTCCCGGGTCTTGTACAC
													ACCGCCCGTCACACCACGAGAGTTTATAACACCCGAAGTCGGTGGGGTAACCGCAAGGAG
													CCAGCCGCCGAAGGTGGGATAGATGATTGGGGTGAAGTCGTAACAAGGTA
Paenibacillus_Strain_EKM106P	cucumber (straight eight)	seed	commercial seed	KT281415	Paenibacillus sp. I-9, Uncultured bacterium clone 5, Paenibacillus alvei strain DSM 29, Paenibacillus alvei gene for 16S Rrna, Paenibacillus sp. RKJ14, Paenibacillus alvei partial 16S rRNA gene, isolate CCM2B, Paenibacillus sp. 140SI	Paenibacillus sp. I-9 16S ribosomal RNA gene, partial sequence	KC684439.1	0	0.99	Paenibacillus (100%)	799F	1492r	GAAGTTAACACATTAAGCATTCCGCCTGGGGAGTACGGTCGCAAGACTGAAACTCAAAGG
													AATTGACGGGGACCCGCACAAGCAGTGGAGTATGTGGTTTAATTCGAAGCAACGCGAARA
													ACCTTACCAGGTCTTGACATCTGAATGACCGTCCTAGAGATAGGGCTTTCCTTCGGGACA
													TTCAAGACAGGTGGTGCATGGTTGTCGTCAGCTCGTGTCGTGAGATGTTGGGTTAAGTCC
													CGCAACGAGCGCAACCCTTGATCTTAGTTGCCAGCAATTCGGTTGGGCACTCTAAGGTGA
													CTGCCGGTGACAAACCGGAGGAAGGTGGGGATGACGTCAAATCATCATGCCCCTTATGAC
													CTGGGCTACACACGTACTACAATGGCTGGTACAACGGGAAGCGAAGTCGCGAGATGGAGC
													GAATCCTATAAAAGCCAGTCTCAGTTCGGATTGCAGGCTGCAACTCGCCTGCATGAAGTC
													GGAATTGCTAGTAATCGCGGATCAGCATGCCGCGGTGAATACGTTCCCGGGTCTTGTACA
													CACCGCCCGTCACACCACGAGAGTTTACAACACCCGAAGTCGGTGAGGTAACCGCAAGGA
													GCCAGCCGCCGAAGGTGGGGTAGATGATTGGGGTGAAGTCGTAACAAGGTAA
Paenibacillus_Strain_EKM107P	cucumber (straight eight)	seed	commercial seeds	KT281416	Paenibacillus sp. I-9, Paenibacillus sp. RKJ14, Uncultured bacterium clone 5, Paenibacillus alvei strain DSM 29, Paenibacillus alvei gene for 16S rRNA, Paenibacillus alvei strain NBRC 3343	Paenibacillus sp. I-9 16S ribosomal RNA gene, partial sequence	KC684439.1	0	0.99	Paenibacillus (100%)	799F	1492r	TAGGGGTTTCGATACCCTTGGTGCCGAAGTTAACACATTAAGCATTCCGCCTGGGGAGTA
													CGGTCGCAAGACTGAAACTCAAAGGAATTGACGGGGACCCGCACAAGCAGTGGAGTATGT
													GGTTTAATTCGAAGCAACGCGAAGAACCTTACCAGGTCTTGACATCTGAATGACCGTCCT
													AGAGATAGGGCTTTCCTTCGGGACATTCAAGACAGGTGGTGCATGGTTGTCGTCAGCTCG
													TGTCGTGAGATGTTGGGTTAAGTCCCGCAACGAGCGCAACCCTTGATCTTAGTTGCCAGC
													AATTCGGTTGGGCACTCTAAGGTGACTGCCGGTGACAAACCGGAGGAAGGTGGGGATGAC
													GTCAAATCATCATGCCCCTTATGACCTGGGCTACACACGTACTACAATGGCTGGTACAAC
													GGGAAGCGAAGTCGCGAGATGGAGCGAATCCTATAAAAGCCAGTCTCAGTTCGGATTGCA
													GGCTGCAACTCGCCTGCATGAAGTCGGAATTGCTAGTAATCGCGGATCAGCATGCCGCGG
													TGAATACGTTCCCGGGTCTTGTACACACCGCCCGTCACACCACGAGAGTTTACAACACCC
													GAAGTCGGTGAGGTAACCGCAAGGAGCCAGCCGCCGAAGGTGGGGTAGATGATTGGGGTG
													AAGTC
Bacillus_Strain_EKM127B	cucumber (straight eight)	seed	commercial seeds	KT281383	[Brevibacterium] halotolerans strain IHB B 15990, Bacillus cereus strain JYMB2, Bacillus thuringiensis strain CHMAB4, Bacillus thuringiensis strain CHMS1B3, Bacillus toyonensis strain BCT-7112 16S ribosomal RNA gene, complete sequence	[Brevibacterium] halotolerans strain IHB B 15990 16S ribosomal RNA gene, partial sequence	KM817248.1	0	100%*	Bacillus (100%)	799F	1492r	TTCCGCCCTTTAGTGCTGAAGTTAACGCATTAAGCACTCCGCCTGGGGAGTACGGCCGCA
													AGGCTGAAACTCAAAGGAATTGACGGGGGCCCGCACAAGCGGTGGAGCATGTGGTTTAAT
													TCGAAGCAACGCGAAGAACCTTACCAGGTCTTGACATCCTCTGAAAACCCTAGAGATAGG
													GCTTCTCCTTCGGGAGCAGAGTGACAGGTGGTGCATGGTTGTCGTCAGCTCGTGTCGTGA
													GATGTTGGGTTAAGTCCCGCAACGAGCGCAACCCTTGATCTTAGTTGCCATCATTAAGTT
													GGGCACTCTAAGGTGACTGCCGGTGACAAACCGGAGGAAGGTGGGGATGACGTCAAATCA
													TCATGCCCCTTATGACCTGGGCTACACACGTGCTACAATGGACGGTACAAAGAGCTGCAA
													GACCGCGAGGTGGAGCTAATCTCATAAAACCGTTCTCAGTTCGGATTGTAGGCTGCAACT
													CGCCTACATGAAGCTGGAATCGCTAGTAATCGCGGATCAGCATGCCGCGGTGAATACGTT
													CCCGGGCCTTGTACACACCGCCCGTCACACCACGAGAGTTTGTAACACCCGAAGTCGGTG
													GGGTAACCTTTATGGAGCCAGCCGCCTAAGGTGGGACAGATGATTGGGGTGAAGTC
Paenibacillus_Strain_EKM108P	cucumber (straight eight)	seed	commercial seeds	KT281412	Paenibacillus sp. I-9, Paenibacillus panacisoli strain Gsoil 1411, Paenibacillus sp. GP08-05, Paenibacillus massiliensis strain 2301065, Uncultured bacterium clone WB24, Paenibacillus sp. T7	Paenibacillus sp. I-9 16S ribosomal RNA gene, partial sequence	KC684439.1	0	1	Paenibacillus (100%)	799F	1492r	TTCGATACCCTTGGTGCCGAAGTTAACACATTAAGCATTCCGCCTGGGGAGTACGGTCGC
													AAGACTGAAACTCAAAGGAATTGACGGGGACCCGCACAAGCAGTGGAGTATGTGGTTTAA
													TTCGAAGCAACGCGAAGAACCTTACCAGGTCTTGACATCTGAATGACCGGTGTAGAGATA
													CACCTTTCCTTCGGGACATTCAAGACAGGTGGTGCATGGTTGTCGTCAGCTCGTGTCGTG
													AGATGTTGGGTTAAGTCCCGCAACGAGCGCAACCCTTGATCTTAGTTGCCAGCAATTCGG
													TTGGGCACTCTAAGGTGACTGCCGGTGACAAACCGGAGGAAGGTGGGGATGACGTCAAAT
													CATCATGCCCCTTATGACCTGGGCTACACACGTACTACAATGGCTGGTACAACGGGAAGC
													GAAGTCGCGAGATGGAGCGAATCCTATAAAAGCCAGTCTCAGTTCGGATTGCAGGCTGCA
													ACTCGCCTGCATGAAGTCGGAATTGCTAGTAATCGCGGATCAGCATGCCGCGGTGAATAC
													GTTCCCGGGTCTTGTACACACCGCCCGTCACACCACGAGAGTTTACAACACCCGAAGTCG
													GTGAGGTAACCGCAAGGAGCCAGCCGCCGAAGGTGGGGTAGATGATTGGGGTGAAGTC
Bacillus_Strain_EKM123B	cucumber (straight eight)	seed	commercial seeds	KT281385	Bacillus altitudinis strain IHB B 15457, Bacillus sp. XQW1, Bacillus altitudinis strain ML-22, Bacillus sp. 7B-769, Bacillus sp. SAUK18-1, Bacillus pumilus strain HT-Z45, Bacillus aerophilus strain NIOT-Ch-27, Bacillus stratosphericus strain IHB B 6832	Bacillus altitudinis strain IHB B 15457 16S ribosomal RNA gene, partial sequence	KM817260.1	0	1	Bacillus (100%)	799F	1492r	TAGGGGGTTTCCGCCCCTTAGTGCTGCAGCTAACGCATTAAGCACTCCGCCTGGGGAGTA
													CGGTCGCAAGACTGAAACTCAAAGGAATTGACGGGGGCCCGCACAAGCGGTGGAGCATGT
													GGTTTAATTCGAAGCAACGCGAAGAACCTTACCAGGTCTTGACATCCTCTGACAACCCTA
													GAGATAGGGCTTTCCCTTCGGGGACAGAGTGACAGGTGGTGCATGGTTGTCGTCAGCTCG
													TGTCGTGAGATGTTGGGTTAAGTCCCGCAACGAGCGCAACCCTTGATCTTAGTTGCCAGC
													ATTCAGTTGGGCACTCTAAGGTGACTGCCGGTGACAAACCGGAGGAAGGTGGGGATGACG
													TCAAATCATCATGCCCCTTATGACCTGGGCTACACACGTGCTACAATGGACAGAACAAAG
													GGCTGCGAGACCGCAAGGTTTAGCCAATCCCACAAATCTGTTCTCAGTTCGGATCGCAGT
													CTGCAACTCGACTGCGTGAAGCTGGAATCGCTAGTAATCGCGGATCAGCATGCCGCGGTG
													AATACGTTCCCGGGCCTTGTACACACCGCCCGTCACACCACGAGAGTTTGCAACACCCGA
													AGTCGGTGAGGTAACCTTTATGGAGCCAGCCGCCGAAGGTGGGGCAGATGATTGGGGTGA
													AGTC
Bacillus_Strain_EKM124B	cucumber (straight eight)	seed	commercial seeds	KT281387	Bacillus altitudinis strain IHB B 15457, Bacillus sp. 7B-769, Bacillus sp. SAUK18-1, Bacillus pumilus strain HT-Z45, Bacillus aerophilus strain NIOT-Ch-27, Bacillus stratosphericus strain IHB B 6832	Bacillus altitudinis strain IHB B 15457 16S ribosomal RNA gene, partial sequence	KM817260.1	0	1	Bacillus (100%)	799F	1492r	TTCCGCCCCTTAGTGCTGCAGCTAACGCATTAAGCACTCCGCCTGGGGAGTACGGTCGCA
													AGACTGAAACTCAAAGGAATTGACGGGGGCCCGCACAAGCGGTGGAGCATGTGGTTTAAT
													TCGAAGCAACGCGAAGAACCTTACCAGGTCTTGACATCCTCTGACAACCCTAGAGATAGG
													GCTTTCCCTTCGGGGACAGAGTGACAGGTGGTGCATGGTTGTCGTCAGCTCGTGTCGTGA
													GATGTTGGGTTAAGTCCCGCAACGAGCGCAACCCTTGATCTTAGTTGCCAGCATTCAGTT
													GGGCACTCTAAGGTGACTGCCGGTGACAAACCGGAGGAAGGTGGGGATGACGTCAAATCA
													TCATGCCCCTTATGACCTGGGCTACACACGTGCTACAATGGACAGAACAAAGGGCTGCGA
													GACCGCAAGGTTTAGCCAATCCCACAAATCTGTTCTCAGTTCGGATCGCAGTCTGCAACT
													CGACTGCGTGAAGCTGGAATCGCTAGTAATCGCGGATCAGCATGCCGCGGTGAATACGTT
													CCCGGGCCTTGTACACACCGCCCGTCACACCACGAGAGTTTGCAACACCCGAAGTCGGTG
													AGGTAACCTTTATGGAGCCAGCCGCCGAAGGTGGGGCAGATGATTGGGGTGAAGTCG
Paenibacillus_Strain_EKM109P	cucumber (straight eight)	seed	commercial seeds	KT281413	Paenibacillus turicensis strain MOL722, Paenibacillus turicensis strain MOL722 16S ribosomal RNA gene, complete sequence, Paenibacillus turicensis strain MOL722 16S ribosomal RNA gene, complete sequence, Paenibacillus turicensis strain PCSY-2, Paenibacillus turicensis strain MOL722 16S ribosomal RNA gene, complete sequence	Paenibacillus turicensis strain MOL722 16S ribosomal RNA gene, complete sequence	NR_114625.1	0	0.99	Paenibacillus (100%)	799F	1492r	TAGGTGTTAGGGGTTTCGATACCCTTGGTGCCGAAGTTAACACATTAAGCATTCCGCCTG
													GGGAGTACGGTCGCAAGACTGAAACTCAAAGGAATTGACGGGGACCCGCACAAGCAGTGG
													AGTATGTGGTTTAATTCGAAGCAACGCGAAGAACCTTACCAGGTCTTGACATCCAACTAA
													CGAGGCAGAGATGCGTTAGGTGCCCTTCGGGGAAAGTTGAGACAGGTGGTGCATGGTTGT
													CGTCAGCTCGTGTCGTGAGATGTTGGGTTAAGTCCCGCAACGAGCGCAACCCTTGATCTT
													AGTTGCCAGCAATTCGGTTGGGCACTCTAAGGTGACTGCCGGTGACAAACCGGAGGAAGG
													TGGGGATGACGTCAAATCATCATGCCCCTTATGACCTGGGCTACACACGTACTACAATGG
													CTGGTACAACGGGAAGCGAAGGAGCGATCTGGAGCGAATCCTATAAAAGCCAGTCTCAGT
													TCGGATTGCAGGCTGCAACTCGCCTGCATGAAGTCGGAATTGCTAGTAATCGCGGATCAG
													CATGCCGCGGTGAATACGTTCCCGGGTCTTGTACACACCGCCCGTCACACCACGAGAGTT
													TACAACACCCGAAGTCGGTGAGGTAACCGCAAGGAGCCAGCCGCCGAAGGTGGGGTAGAT
													GATTGGGGTGAAGTC
Bacillus_Strain_EKM128B	cucumber (straight eight)	seed	commercial seeds	KT281384	[Brevibacterium] halotolerans strain IHB B 15990, Bacillus cereus strain JYMB2, Bacillus thuringiensis strain CHMAB4, Bacillus thuringiensis strain CHMS1B3, Bacillus toyonensis strain BCT-7112, Bacillus toyonensis BCT-7112, complete genome	[Brevibacterium] halotolerans strain IHB B 15990 16S ribosomal RNA gene, partial sequence	KM817248.1	0	1	Bacillus (100%)	799F	1492r	TTCCGCCCTTTAGTGCTGAAGTTAACGCATTAAGCACTCCGCCTGGGGAGTACGGCCGCA
													AGGCTGAAACTCAAAGGAATTGACGGGGGCCCGCACAAGCGGTGGAGCATGTGGTTTAAT
													TCGAAGCAACGCGAAGAACCTTACCAGGTCTTGACATCCTCTGAAAACCCTAGAGATAGG
													GCTTCTCCTTCGGGAGCAGAGTGACAGGTGGTGCATGGTTGTCGTCAGCTCGTGTCGTGA
													GATGTTGGGTTAAGTCCCGCAACGAGCGCAACCCTTGATCTTAGTTGCCATCATTAAGTT
													GGGCACTCTAAGGTGACTGCCGGTGACAAACCGGAGGAAGGTGGGGATGACGTCAAATCA
													TCATGCCCCTTATGACCTGGGCTACACACGTGCTACAATGGACGGTACAAAGAGCTGCAA
													GACCGCGAGGTGGAGCTAATCTCATAAAACCGTTCTCAGTTCGGATTGTAGGCTGCAACT
													CGCCTACATGAAGCTGGAATCGCTAGTAATCGCGGATCAGCATGCCGCGGTGAATACGTT
													CCCGGGCCTTGTACACACCGCCCGTCACACCACGAGAGTTTGTAACACCCGAAGTCGGTG
													GGGTAACCTTTATGGAGCCAGCCGCCTAAGGTGGGACAGATGATTGGGGTGAAGTCG
Paenibacillus_Strain_EKM110P	cucumber (straight eight)	seed	commercial seeds	KT281414	Paenibacillus illinoisensis strain NBRC 15959, Paenibacillus illinoisensis strain JCM 9907, Paenibacillus illinoisensis strain IHB B 15700, Paenibacillus durus strain IARI-IIWP-40, Paenibacillus illinoisensis strain NBB11, Paenibacillus durus strain YUPP-3	Paenibacillus illinoisensis strain NBRC 15959 16S ribosomal RNA gene, partial sequence	NR_113828.1	0	1	Paenibacillus (100%)	799F	1492r	TAGGGGTTTCGATACCCTTGGTGCCGAAGTTAACACATTAAGCATTCCGCCTGGGGAGTA
													CGGTCGCAAGACTGAAACTCAAAGGAATTGACGGGGACCCGCACAAGCAGTGGAGTATGT
													GGTTTAATTCGAAGCAACGCGAAGAACCTTACCAGGTCTTGACATCCCTCTGACCGTCCT
													AGAGATAGGGCTTTCCTTCGGGACAGAGGAGACAGGTGGTGCATGGTTGTCGTCAGCTCG
													TGTCGTGAGATGTTGGGTTAAGTCCCGCAACGAGCGCAACCCTTGATCTTAGTTGCCAGC
													ACTTCGGGTGGGCACTCTAAGGTGACTGCCGGTGACAAACCGGAGGAAGGTGGGGATGAC
													GTCAAATCATCATGCCCCTTATGACCTGGGCTACACACGTACTACAATGGCCGGTACAAC
													GGGCTGTGAAGCCGCGAGGTGGAACGAATCCTAAAAAGCCGGTCTCAGTTCGGATTGCAG
													GCTGCAACTCGCCTGCATGAAGTCGGAATTGCTAGTAATCGCGGATCAGCATGCCGCGGT
													GAATACGTTCCCGGGTCTTGTACACACCGCCCGTCACACCACGAGAGTTTATAACACCCG
													AAGTCGGTGGGGTAACCGCAAGGAGCCAGCCGCCGAAGGTGGGATAGATGATTGGGGTGA
													AGT
Bacillus_Strain_EKM125B	cucumber (straight eight)	seed	commercial seed	KT281386	Bacillus altitudinis strain IHB B 15457, Bacillus stratosphericus strain BGZ-9, Bacillus sp. XQW1, Bacillus altitudinis strain ML-22, Bacillus sp. 7B-769, Bacillus sp. SAUK18-1	Bacillus altitudinis strain IHB B 15457 16S ribosomal RNA gene, partial sequence	KM817260.1	0	1	Bacillus (100%)	799F	1492r	TTCCGCCCCTTAGTGCTGCAGCTAACGCATTAAGCACTCCGCCTGGGGAGTACGGTCGCA
													AGACTGAAACTCAAAGGAATTGACGGGGGCCCGCACAAGCGGTGGAGCATGTGGTTTAAT
													TCGAAGCAACGCGAAGAACCTTACCAGGTCTTGACATCCTCTGACAACCCTAGAGATAGG
													GCTTTCCCTTCGGGGACAGAGTGACAGGTGGTGCATGGTTGTCGTCAGCTCGTGTCGTGA
													GATGTTGGGTTAAGTCCCGCAACGAGCGCAACCCTTGATCTTAGTTGCCAGCATTCAGTT
													GGGCACTCTAAGGTGACTGCCGGTGACAAACCGGAGGAAGGTGGGGATGACGTCAAATCA
													TCATGCCCCTTATGACCTGGGCTACACACGTGCTACAATGGACAGAACAAAGGGCTGCGA
													GACCGCAAGGTTTAGCCAATCCCACAAATCTGTTCTCAGTTCGGATCGCAGTCTGCAACT
													CGACTGCGTGAAGCTGGAATCGCTAGTAATCGCGGATCAGCATGCCGCGGTGAATACGTT
													CCCGGGCCTTGTACACACCGCCCGTCACACCACGAGAGTTTGCAACACCCGAAGTCGGTG
													AGGTAACCTTTATGGAGCCAGCCGCCGAAGGTGGGGCAGATGATTGGGGTGAA
Microbacterium_Strain_EKM101T	Fresh field cucumber	seed	fresh seed	KT281306	Microbacterium testaceum partial 16S rRNA gene, strain YJM-08, Microbacterium testaceum strain CA818, Uncultured bacterium clone M17-10-B15, Uncultured bacterium clone JY4-1, Uncultured bacterium clone 31-239BM	Microbacterium testaceum partial 16S rRNA gene, strain YJM-08	HE716908.1	0	1	Microbacterium (100%)	799F	1492r	CGGTTTCCGTGACGCAGCTAACGCATTAAGTTCCCCGCCTGGGGAGTACGGCCGCAAGGC
													TAAAACTCAAAGGAATTGACGGGGACCCGCACAAGCGGCGGAGCATGCGGATTAATTCGA
													TGCAACGCGAAGAACCTTACCAAGGCTTGACATATACGAGAACGGGCCAGAAATGGTCAA
													CTCTTTGGACACTCGTAAACAGGTGGTGCATGGTTGTCGTCAGCTCGTGTCGTGAGATGT
													TGGGTTAAGTCCCGCAACGAGCGCAACCCTCGTTCTATGTTGCCAGCACGTAATGGTGGG
													AACTCATGGGATACTGCCGGGGTCAACTCGGAGGAAGGTGGGGATGACGTCAAATCATCA
													TGCCCCTTATGTCTTGGGCTTCACGCATGCTACAATGGCCGGTACAAAGGGCTGCAATAC
													CGTGAGGTGGAGCGAATCCCAAAAAGCCGGTCCCAGTTCGGATTGAGGTCTGCAACTCGA
													CCTCATGAAGTCGGAGTCGCTAGTAATCGCAGATCAGCAACGCTGCGGTGAATACGTTCC
													CGGGTCTTGTACACACCGCCCGTCAAGTCATGAAAGTCGGTAACACCTGAAGCCGGTGGC
													CCAACCCTTGTGGAGGGAGCCGTCGAAGGTGGGATCGGTAATTAGGACTAAGTC
Microbacterium_Strain_EKM102T	fresh field cucumber	seed	fresh seed	KT281307	Microbacterium testaceum partial 16S rRNA gene, strain YJM-08, Microbacterium testaceum strain CA818, Uncultured bacterium clone M17-10-B15, Uncultured bacterium clone JY4-1, Uncultured bacterium clone 31-239BM	Microbacterium testaceum partial 16S rRNA gene, strain YJM-08	HE716908.1	0	1	Microbacterium (100%)	799F	1492r	CGGTTTCCGTGACGCAGCTAACGCATTAAGTTCCCCGCCTGGGGAGTACGGCCGCAAGGC
													TAAAACTCAAAGGAATTGACGGGGACCCGCACAAGCGGCGGAGCATGCGGATTAATTCGA
													TGCAACGCGAAGAACCTTACCAAGGCTTGACATATACGAGAACGGGCCAGAAATGGTCAA
													CTCTTTGGACACTCGTAAACAGGTGGTGCATGGTTGTCGTCAGCTCGTGTCGTGAGATGT
													TGGGTTAAGTCCCGCAACGAGCGCAACCCTCGTTCTATGTTGCCAGCACGTAATGGTGGG
													AACTCATGGGATACTGCCGGGGTCAACTCGGAGGAAGGTGGGGATGACGTCAAATCATCA
													TGCCCCTTATGTCTTGGGCTTCACGCATGCTACAATGGCCGGTACAAAGGGCTGCAATAC
													CGTGAGGTGGAGCGAATCCCAAAAAGCCGGTCCCAGTTCGGATTGAGGTCTGCAACTCGA
													CCTCATGAAGTCGGAGTCGCTAGTAATCGCAGATCAGCAACGCTGCGGTGAATACGTTCC
													CGGGTCTTGTACACACCGCCCGTCAAGTCATGAAAGTCGGTAACACCTGAAGCCGGTGGC
													CCAACCCTTGTGGAGGGAGCCGTCGAAGGTGGGATCGGTAATTAGGACTAAGTCG
Microbacterium_Strain_EKM103T	fresh field cucumber	seed	fresh seed	KT281308	Microbacterium testaceum partial 16S rRNA gene, strain YJM-08, Microbacterium sp. b223, Microbacterium testaceum strain CA818, Uncultured bacterium clone M17-10-B15, Uncultured bacterium clone JY4-1	Microbacterium testaceum partial 16S rRNA gene, strain YJM-08	HE716908.1	0	1	Microbacterium (100%)	799F	1492r	CGGTTTCCGTGACGCAGCTAACGCATTAAGTTCCCCGCCTGGGGAGTACGGCCGCAAGGC
													TAAAACTCAAAGGAATTGACGGGGACCCGCACAAGCGGCGGAGCATGCGGATTAATTCGA
													TGCAACGCGAAGAACCTTACCAAGGCTTGACATATACGAGAACGGGCCAGAAATGGTCAA
													CTCTTTGGACACTCGTAAACAGGTGGTGCATGGTTGTCGTCAGCTCGTGTCGTGAGATGT
													TGGGTTAAGTCCCGCAACGAGCGCAACCCTCGTTCTATGTTGCCAGCACGTAATGGTGGG
													AACTCATGGGATACTGCCGGGGTCAACTCGGAGGAAGGTGGGGATGACGTCAAATCATCA
													TGCCCCTTATGTCTTGGGCTTCACGCATGCTACAATGGCCGGTACAAAGGGCTGCAATAC
													CGTGAGGTGGAGCGAATCCCAAAAAGCCGGTCCCAGTTCGGATTGAGGTCTGCAACTCGA
													CCTCATGAAGTCGGAGTCGCTAGTAATCGCAGATCAGCAACGCTGCGGTGAATACGTTCC
													CGGGTCTTGTACACACCGCCCGTCAAGTCATGAAAGTCGGTAACACCTGAAGCCGGTGGC
													CCAACCCTTGTGGAGGGAGCCGTCGAAGGTGGGATCGGTAATTAGGACTAAGT
Paenibacillus_Strain_EKM301P	Pumpkin (Jack O'Lantern)	Seed	commercial seeds	KT281432	Paenibacillus polymyxa strain CF05 genome, Paenibacillus polymyxa SQR-21, complete genome, Paenibacillus polymyxa strain DSM 36 16S ribosomal RNA gene, Paenibacillus polymyxa strain DSM 36 16S ribosomal RNA gene, Paenibacillus polymyxa strain DSM 36 16S ribosomal RNA gene, Paenibacillus polymyxa strain DSM 36 16S ribosomal RNA gene	Paenibacillus polymyxa strain CF05 genome	CP009909.1	0	0.99	Paenibacillus (100%)	799F	1492r	TTCGATACCCTTGGTGCCGAAGTTAACACATTAAGCATTCCGCCTGGGGAGTACGGTCGC
													AAGACTGAAACTCAAAGGAATTGACGGGGACCCGCACAAGCAGTGGAGTATGTGGTTTAA
													TTCGAAGCAACGCGAAGAACCTTACCAGGTCTTGACATCCCTTTGACCGGTCTAGAGATA
													GGCCTTTCCTTCGGGACAGAGGAGACAGGTGGTGCATGGTTGTCGTCAGCTCGTGTCGTG
													AGATGTTGGGTTAAGTCCCGCAACGAGCGCAACCCTTATGCTTAGTTGCCAGCAGGTCAA
													GCTGGGCACTCTAAGCAGACTGCCGGTGACAAACCGGAGGAAGGTGGGGATGACGTCAAA
													TCATCATGCCCCTTATGACCTGGGCTACACACGTACTACAATGGCCGGTACAACGGGAAG
													CGAAGCCGCGAGGTGGAGCCAATCCTAGAAAAGCCGGTCTCAGTTCGGATTGTAGGCTGC
													AACTCGCCTACATGAAGTCGGAATTGCTAGTAATCGCGGATCAGCATGCCGCGGTGAATA
													CGTTCCCGGGTCTTGTACACACCGCCCGTCACACCACGAGAGTTTACAACACCCGAAGTC
													GGTGAGGTAACCGCAAGGAGCCAGCCGCCGAAGGTGGGGTAGATGATTGGGGTGAAGTCG
													TA
Bacillus_Strain_EKM301B	Pumpkin(Jack O'Lantern)	Seed	commercial seeds	KT281333	Bacillus stratosphericus strain BGZ-9 16S ribosomal RNA gene, Bacillus altitudinis strain BCX-57 16S ribosomal RNA gene, Bacillus sp. LTW29 16S ribosomal RNA gene, Bacillus sp. XQW1 16S ribosomal RNA gene, Bacillus stratosphericus strain HR61 16S ribosomal RNA gene, Bacillus aerius strain TPB12 16S ribosomal RNA gene, Bacillus altitudinis strain ML-22 16S ribosomal RNA gene	Bacillus stratosphericus strain BGZ-9 16S ribosomal RNA gene, partial sequence	KM378613.1	0	1	Bacillus (100%)	799F	1492r	TTCCGCCCCTTAGTGCTGCAGCTAACGCATTAAGCACTCCGCCTGGGGAGTACGGTCGCA
													AGACTGAAACTCAAAGGAATTGACGGGGGCCCGCACAAGCGGTGGAGCATGTGGTTTAAT
													TCGAAGCAACGCGAAGAACCTTACCAGGTCTTGACATCCTCTGACAACCCTAGAGATAGG
													GCTTTCCCTTCGGGGACAGAGTGACAGGTGGTGCATGGTTGTCGTCAGCTCGTGTCGTGA
													GATGTTGGGTTAAGTCCCGCAACGAGCGCAACCCTTGATCTTAGTTGCCAGCATTCAGTT
													GGGCACTCTAAGGTGACTGCCGGTGACAAACCGGAGGAAGGTGGGGATGACGTCAAATCA
													TCATGCCCCTTATGACCTGGGCTACACACGTGCTACAATGGACAGAACAAAGGGCTGCGA
													GACCGCAAGGTTTAGCCAATCCCACAAATCTGTTCTCAGTTCGGATCGCAGTCTGCAACT
													CGACTGCGTGAAGCTGGAATCGCTAGTAATCGCGGATCAGCATGCCGCGGTGAATACGTT
													CCCGGGCCTTGTACACACCGCCCGTCACACCACGAGAGTTTGCAACACCCGAAGTCGGTG
													AGGTAACCTTTATGGAGCCAGCCGCC
Bacillus_Strain_EKM302B	Pumpkin(Jack O'Lantern)	seed	commercial seeds	KT281334	Bacillus pumilus strain 2.2 16S ribosomal RNA gene, Bacillus pumilus strain 1.19 16S ribosomal RNA gene, Bacillus sp. BAB-4112 16S ribosomal RNA gene, Bacillus sp. BAB-4173 16S ribosomal RNA gene, Bacillus pumilus strain HT-Z75-B2 16S ribosomal RNA gene, Uncultured Bacillus sp. clone DMV77COS_D 16S ribosomal RNA gene, Bacillus safensis strain S1-F1 16S ribosomal RNA gene	Bacillus pumilus strain 2.2 16S ribosomal RNA gene, partial sequence	KM265464.1	0	1	Bacillus (100%)	799F	1492r	AGGGGGTTTCCGCCCCTTAGTGCTGCAGCTAACGCATTAAGCACTCCGCCTGGGGAGTAC
													GGTCGCAAGACTGAAACTCAAAGGAATTGACGGGGGCCCGCACAAGCGGTGGAGCATGTG
													GTTTAATTCGAAGCAACGCGAAGAACCTTACCAGGTCTTGACATCCTCTGACAACCCTAG
													AGATAGGGCTTTCCCTTCGGGGACAGAGTGACAGGTGGTGCATGGTTGTCGTCAGCTCGT
													GTCGTGAGATGTTGGGTTAAGTCCCGCAACGAGCGCAACCCTTGATCTTAGTTGCCAGCA
													TTCAGTTGGGCACTCTAAGGTGACTGCCGGTGACAAACCGGAGGAAGGTGGGGATGACGT
													CAAATCATCATGCCCCTTATGACCTGGGCTACACACGTGCTACAATGGACAGAACAAAGG
													GCTGCAAGACCGCAAGGTTTAGCCAATCCCATAAATCTGTTCTCAGTTCGGATCGCAGTC
													TGCAACTCGACTGCGTGAAGCTGGAATCGCTAGTAATCGCGGATCAGCATGCCGCGGTGA
													ATACGTTCCCGGGCCTTGTACACACCGCCCGTCACACCACGAGAGTTTGCAACACCCGAA
													GTCGGTGAGGTAACCTTTATGGAGCCAGCCGCCGAAGGTGGGGCAGATGATTGGGGTGAA
													GTCG
Paenibacillus_Strain_EKM302P	Pumpkin(Jack O'Lantern)	seed	commercial seeds	KT281435	Paenibacillus polymyxa SQR-21, Paenibacillus polymyxa strain DSM 36, Paenibacillus polymyxa M1, Paenibacillus polymyxa SC2, Paenibacillus polymyxa SC2, complete genome	Paenibacillus polymyxa SQR-21, complete genome	CP006872.1	0	1	Paenibacillus (100%)	799F	1492r	TGACCGGTCTAGAGATAGGCCTTTCCTTCGGGACAGAGGAGACAGGTGGTGCATGGTTGT
													CGTCAGCTCGTGTCGTGAGATGTTGGGTTAAGTCCCGCAACGAGCGCAACCCTTATGCTT
													AGTTGCCAGCAGGTCAAGCTGGGCACTCTAAGCAGACTGCCGGTGACAAACCGGAGGAAG
													GTGGGGATGACGTCAAATCATCATGCCCCTTATGACCTGGGCTACACACGTACTACAATG
													GCCGGTACAACGGGAAGCGAAGCCGCGAGGTGGAGCCAATCCTAGAAAAGCCGGTCTCAG
													TTCGGATTGTAGGCTGCAACTCGCCTACATGAAGTCGGAATTGCTAGTAATCGCGGATCA
													GCATGCCGCGGTGAATACGTTCCCGGGTCTTGTACACACCGCCCGTCACACCACGAGAGT
													TTACAACACCCGAAGTCGGTGAGGTAACCGCAAGGAGCCAGCCGCCGAAGGTGGGGTAGA
													TGATTGGGGTGAAGTCGTA
Bacillus_Strain_EKM303B	Pumpkin(Jack OLantern)	seed	commercial seeds	KT281335	Bacillus safensis strain IHB B 14105, Bacillus pumilus strain IHB B 15516, Bacillus pumilus strain 2.2, Bacillus pumilus strain 1.19, Bacillus sp. BAB-4112, Bacillus sp. BAB-4173, Bacillus pumilus strain HT-Z75-B2	Bacillus safensis strain IHB B 14105 16S ribosomal RNA gene, partial sequence	KM817280.1	0	1	Bacillus(100%)	799F	1492r	TGTTAGGGGGTTTCCGCCCCTTAGTGCTGCAGCTAACGCATTAAGCACTCCGCCTGGGGA
													GTACGGTCGCAAGACTGAAACTCAAAGGAATTGACGGGGGCCCGCACAAGCGGTGGAGCA
													TGTGGTTTAATTCGAAGCAACGCGAAGAACCTTACCAGGTCTTGACATCCTCTGACAACC
													CTAGAGATAGGGCTTTCCCTTCGGGGACAGAGTGACAGGTGGTGCATGGTTGTCGTCAGC
													TCGTGTCGTGAGATGTTGGGTTAAGTCCCGCAACGAGCGCAACCCTTGATCTTAGTTGCC
													AGCATTCAGTTGGGCACTCTAAGGTGACTGCCGGTGACAAACCGGAGGAAGGTGGGGATG
													ACGTCAAATCATCATGCCCCTTATGACCTGGGCTACACACGTGCTACAATGGACAGAACA
													AAGGGCTGCAAGACCGCAAGGTTTAGCCAATCCCATAAATCTGTTCTCAGTTCGGATCGC
													AGTCTGCAACTCGACTGCGTGAAGCTGGAATCGCTAGTAATCGCGGATCAGCATGCCGCG
													GTGAATACGTTCCCGGGCCTTGTACACACCGCCCGTCACACCACGAGAGTTTGCAACACC
													CGAAGTCGGTGAGGTAACCTTTATGGAGCCAGCCGCCGAAGGTGGGGCAGATGATTGGGG
													TGAAGTCG
Paenibacillus_Strain_EKM303P	Pumpkin(Jack O'Lantern)	seed	commercial seeds	KT281434	Paenibacillus sp. 132, Uncultured Paenibacillus sp. clone EMC-0061, Bacterium PH-EB029, Paenibacillus xylanilyticus strain BAB-1610, Paenibacillus taichungensis strain IHB B 6545, Paenibacillus pabuli strain P14S	Paenibacillus sp. 132 16S ribosomal RNA gene, partial sequence	KF681084.1	0	0.99	Paenibacillus (100%)	799F	1492r	AGACAGGTGGTGCATGGTTGTCGTCAGCTCGTGTCGTGAGATGTTGGGTTAAGTCCCGCA
													ACGAGCGCAACCCTTGATCTTAGTTGCCAGCATTTCGGRTGGGCACTCTAAGGTGACTGC
													CGGTGACAAACCGGAGGAAGGTGGGGATGACGTCAAATCATCATGCCCCTTATGACCTGG
													GCTACACACGTACTACAATGGCCGGTACAACGGGCTGTGAAGCCGCGAGGTGGAACGAAT
													CCTAAAAAGCCGGTCTCAGTTCGGATTGCAGGCTGCAACTCGCCTGCATGAAGTCGGAAT
													TGCTAGTAATCGCGGATCAGCATGCCGCGGTGAATACGTTCCCGGGTCTTGTACACACCG
													CCCGTCACACCACGAGAGTTTATAACACCCGAAGTCGGTGGGGTAACCGCAAGGAGCCAG
													CCGCCGAA
Paenibacillus_Strain_EKM304P	Pumpkin(Jack O'Lantern)	seed	commercial seeds	KT281433	Paenibacillus sp. P48S, Paenibacillus sp. EF7(2012), Paenibacillus tundrae partial 16S rRNA gene, strain GGL6, Paenibacillus sp. B21a, Bacterium H17, Paenibacillus amylolyticus 16S rRNA gene, isolate p114	Paenibacillus sp. P48S 16S ribosomal RNA gene, partial sequence	KF010784.1	0	0.99	Paenibacillus (100%)	799F	1492r	TTCGATACCCTTGGTGCCGAAGTTAACACATTAAGCACTCCGCCTGGGGAGTACGGTCGC
													AAGACTGAAACTCAAAGGAATTGACGGGGACCCGCACAAGCAGTGGAGTATGTGGTTTAA
													TTCGAAGCAACGCGAAGAACCTTACCAGGTCTTGACATCCCTCTGACCGGTACAGAGATG
													TACCTTTCCTTCGGGACAGAGGAGACAGGTGGTGCATGGTTGTCGTCAGCTCGTGTCGTG
													AGATGTTGGGTTAAGTCCCGCAACGAGCGCAACCCTTATATTTAGTTGCCAGCACTTCGG
													GTGGGCACTCTAGATAGACTGCCGGTGACAAACCGGAGGAAGGTGGGGATGACGTCAAAT
													CATCATGCCCCTTATGACCTGGGCTACACACGTACTACAATGGCCGGTACAACGGGCTGC
													GAAACCGCGAGGTGGAGCCAATCCCAACAAAGCCGGTCTCAGTTCGGATTGCAGGCTGCA
													ACTCGCCTGCATGAAGTCGGAATTGCTAGTAATCGCGGATCAGCATGCCGCGGTGAATAC
													GTTCCCGGGTCTTGTACACACCGCCCGTCACACCACGAGAGTTTATAACACCCGAAGTCG
													GTGGGGTAACCGCAAGGAGCCAGCCGCCGAAGGTGGGATAGATGATTGGGGTGAAGTCG
Bacillus_Strain_EKM304B	Pumpkin(Jack O'Lantern)	seed	commercial seeds	KT281336	Bacillus sp. CT 7-03, Bacillus safensis strain IHB B 14105, Bacillus pumilus strain IHB B 15516, Bacillus sp. N17(2014), Bacillus pumilus strain 2.2, Bacillus pumilus strain 1.19	Bacillus sp. CT 7-03 16S ribosomal RNA gene, partial sequence	KM252991.1	0	1	Bacillus (100%)	799F	1492r	GGGGGTTTCCGCCCCTTAGTGCTGCAGCTAACGCATTAAGCACTCCGCCTGGGGAGTACG
													GTCGCAAGACTGAAACTCAAAGGAATTGACGGGGGCCCGCACAAGCGGTGGAGCATGTGG
													TTTAATTCGAAGCAACGCGAAGAACCTTACCAGGTCTTGACATCCTCTGACAACCCTAGA
													GATAGGGCTTTCCCTTCGGGGACAGAGTGACAGGTGGTGCATGGTTGTCGTCAGCTCGTG
													TCGTGAGATGTTGGGTTAAGTCCCGCAACGAGCGCAACCCTTGATCTTAGTTGCCAGCAT
													TCAGTTGGGCACTCTAAGGTGACTGCCGGTGACAAACCGGAGGAAGGTGGGGATGACGTC
													AAATCATCATGCCCCTTATGACCTGGGCTACACACGTGCTACAATGGACAGAACAAAGGG
													CTGCAAGACCGCAAGGTTTAGCCAATCCCATAAATCTGTTCTCAGTTCGGATCGCAGTCT
													GCAACTCGACTGCGTGAAGCTGGAATCGCTAGTAATCGCGGATCAGCATGCCGCGGTGAA
													TACGTTCCCGGGCCTTGTACACACCGCCCGTCACACCACGAGAGTTTGCAACACCCGAAG
													TCGGTGAGGTAACCTTTATGGAGCCAGCCGCCGAA
Bacillus_Strain_EKM305B	Pumpkin(Jack O'Lantern)	seed	commercial seeds	KT281337	Bacillus safensis strain IHB B 14105, Bacillus pumilus strain IHB B 15516, Bacillus pumilus strain 2.2, Bacillus pumilus strain 1.19, Bacillus sp. BAB-4112	Bacillus safensis strain IHB B 14105 16S ribosomal RNA gene, partial sequence	KM817280.1	0	1	Bacillus (100%)	799F	1492r	TTTCCGCCCCTTAGTGCTGCAGCTAACGCATTAAGCACTCCGCCTGGGGAGTACGGTCGC
													AAGACTGAAACTCAAAGGAATTGACGGGGGCCCGCACAAGCGGTGGAGCATGTGGTTTAA
													TTCGAAGCAACGCGAAGAACCTTACCAGGTCTTGACATCCTCTGACAACCCTAGAGATAG
													GGCTTTCCCTTCGGGGACAGAGTGACAGGTGGTGCATGGTTGTCGTCAGCTCGTGTCGTG
													AGATGTTGGGTTAAGTCCCGCAACGAGCGCAACCCTTGATCTTAGTTGCCAGCATTCAGT
													TGGGCACTCTAAGGTGACTGCCGGTGACAAACCGGAGGAAGGTGGGGATGACGTCAAATC
													ATCATGCCCCTTATGACCTGGGCTACACACGTGCTACAATGGACAGAACAAAGGGCTGCA
													AGACCGCAAGGTTTAGCCAATCCCATAAATCTGTTCTCAGTTCGGATCGCAGTCTGCAAC
													TCGACTGCGTGAAGCTGGAATCGCTAGTAATCGCGGATCAGCATGCCGCGGTGAATACGT
													TCCCGGGCCTTGTACACACCGCCCGTCACACCACGAGAGTTTGCAACACCCGAAGTCGGT
													GAGGTAACCTTTATGGAGCCAGCCGCCGAAGGTGGGGCAGATGATTGGGGTGAAGTC
Paenibacillus_Strain_EKM305P	Fresh pumpkin	seed	fresh seeds	KT281438	Paenibacillus sp. P48S, Paenibacillus sp. EF7(2012), Paenibacillus tundrae partial 16S rRNA gene, strain GGL6, Uncultured bacterium gene for 16S rRNA, partial sequence, clone: 12TCLN339, Paenibacillus xylanexedens strain WB-3S-2	Paenibacillus sp. P48S 16S ribosomal RNA gene, partial sequence	KF010784.1	0	0.99	Paenibacillus (100%)	799F	1492r	AGGGGTTTCGATACCCTTGGTGCCGAAGTTAACACATTAAGCACTCCGCCTGGGGAGTAC
													GGTCGCAAGACTGAAACTCAAAGGAATTGACGGGGACCCGCACAAGCAGTGGAGTATGTG
													GTTTAATTCGAAGCAACGCGAAGAACCTTACCAGGTCTTGACATCCCTCTGACCGGTACA
													GAGATGTACCTTTCCTTCGGGACAGAGGAGACAGGTGGTGCATGGTTGTCGTCAGCTCGT
													GTCGTGAGATGTTGGGTTAAGTCCCGCAACGAGCGCAACCCTTATATTTAGTTGCCAGCA
													YTTCGGRTGGGCACTCTAGATAGACTGCCGGTGACAAACCGGAGGAAGGTGGGGATGACG
													TCAAATCATCATGCCCCTTATGACCTGGGCTACACACGTACTACAATGGCCGGTACAACG
													GGCTGCGAAATCGCGAGATGGAGCCAATCCCAACAAAGCCGGTCTCAGTTCGGATTGCAG
													GCTGCAACTCGCCTGCATGAAGTCGGAATTGCTAGTAATCGCGGATCAGCATGCCGCGGT
													GAATACGTTCCCGGGTCTTGTACACACCGCCCGTCACACCACGAGAGTTTATAACACCCG
													AAGTCGGTGGGGTAACCGCAAGGAGCCAGCCGCCGAA
Paenibacillus_Strain_EKM306P	Fresh pumpkin	seed	fresh seeds	KT281437	Paenibacillus sp. P48S, Paenibacillus sp. EF7(2012), Paenibacillus tundrae partial 16S rRNA gene, strain GGL6, Paenibacillus pabuli strain Gt-1, Paenibacillus sp. I_Gauze_W_10_9	Paenibacillus sp. P48S 16S ribosomal RNA gene, partial sequence	KF010784.1	0	0.99	Paenibacillus (99%)	799F	1492r	GGGGTTTCGATACCCTTGGTGCCGAAGTTAACACATTAAGCACTCCGCCTGGGGAGTACG
													GTCGCAAGACTGAAACTCAAAGGAATTGACGGGGACCCGCACAAGCAGTGGAGTATGTGG
													TTTAATTCGAAGCAACGCGAAGAACCTTACCAGGTCTTGACATCCCTCTGACCGGTACAG
													AGATGTACCTTTCCTTCGGGACAGAGGAGACAGGTGGTGCATGGTTGTCGTCAGCTCGTG
													TCGTGAGATGTTGGGTTAAGTCCCGCAACGAGCGCAACCCTTATATTTAGTTGCCAGCAC
													TTCGGRTGGGCACTCTAGATAGACTGCCGGTGACAAACCGGAGGAAGGTGGGGATGACGT
													CAAATCATCATGCCCCTTATGACCTGGGCTACACACGTACTACAATGGCCGGTACAACGG
													GCTGCGAAATCGCGAGATGGAGCCAATCCCAACAAAGCCGGTCTCAGTTCGGATTGCAGG
													CTGCAACTCGCCTGCATGAAGTCGGAATTGCTAGTAATCGCGGATCAGCATGCCGCGGTG
													AATACGTTCCCGGGTCTTGTACACACCGCCCGTCACACCACGAGAGTTTATAACACCCGA
													AGTCGGTGGGGTAACCGCAAGGAGCCAGCCGCCGAA
Bacillus_Strain_EKM306B	Fresh pumpkin	seed	fresh seeds	KT281338	Bacillus aryabhattai strain IHB B 16518, Bacillus aryabhattai strain IHB B 15639, Bacillus aryabhattai strain IHB B 15622, Bacillus megaterium strain 8S6, Bacillus sp. SKM7	Bacillus aryabhattai strain IHB B 16518 16S ribosomal RNA gene, partial sequence	KM817271.1	0	1	Bacillus (100%)	799F	1492r	TAGAGGGTTTCCGCCCTTTAGTGCTGCAGCTAACGCATTAAGCACTCCGCCTGGGGAGTA
													CGGTCGCAAGACTGAAACTCAAAGGAATTGACGGGGGCCCGCACAAGCGGTGGAGCATGT
													GGTTTAATTCGAAGCAACGCGAAGAACCTTACCAGGTCTTGACATCCTCTGACAACTCTA
													GAGATAGAGCGTTCCCCTTCGGGGGACAGAGTGACAGGTGGTGCATGGTTGTCGTCAGCT
													CGTGTCGTGAGATGTTGGGTTAAGTCCCGCAACGAGCGCAACCCTTGATCTTAGTTGCCA
													GCATTTAGTTGGGCACTCTAAGGTGACTGCCGGTGACAAACCGGAGGAAGGTGGGGATGA
													CGTCAAATCATCATGCCCCTTATGACCTGGGCTACACACGTGCTACAATGGATGGTACAA
													AGGGCTGCAAGACCGCGAGGTCAAGCCAATCCCATAAAACCATTCTCAGTTCGGATTGTA
													GGCTGCAACTCGCCTACATGAAGCTGGAATCGCTAGTAATCGCGGATCAGCATGCCGCGG
													TGAATACGTTCCCGGGCCTTGTACACACCGCCCGTCACACCACGAGAGTTTGTAACACCC
													GAAGTCGGTGGAGTAACCGTAAGGAGCTAGCCGCCTAAGGTGGGACAGATGATTGGGGTG
													AAGTC
Paenibacillus_Strain_EKM312P	Fresh pumpkin	seed	fresh seeds	KT281443	Paenibacillus sp. P48S, Paenibacillus sp. EF7(2012), Paenibacillus tundrae partial 16S rRNA gene, strain GGL6, Paenibacillus sp. B21a, Bacterium H17, Paenibacillus amylolyticus 16S rRNA gene, isolate p114	Paenibacillus sp. P48S 16S ribosomal RNA gene, partial sequence	KF010784.1	0	0.99	Paenibacillus (100%)	799F	1492r	TAGGGGTTTCGATACCCTTGGTGCCGAAGTTAACACATTAAGCACTCCGCCTGGGGAGTA
													CGGTCGCAAGACTGAAACTCAAAGGAATTGACGGGGACCCGCACAAGCAGTGGAGTATGT
													GGTTTAATTCGAAGCAACGCGAAGAACCTTACCAGGTCTTGACATCCCTCTGACCGGTAC
													AGAGATGTACCTTTCCTTCGGGACAGAGGAGACAGGTGGTGCATGGTTGTCGTCAGCTCG
													TGTCGTGAGATGTTGGGTTAAGTCCCGCAACGAGCGCAACCCTTATATTTAGTTGCCAGC
													ACTTCGGRTGGGCACTCTAGATAGACTGCCGGTGACAAACCGGAGGAAGGTGGGGATGAC
													GTCAAATCATCATGCCCCTTATGACCTGGGCTACACACGTACTACAATGGCCGGTACAAC
													GGGCTGCGAAATCGCGAGATGGAGCCAATCCCAACAAAGCCGGTCTCAGTTCGGATTGCA
													GGCTGCAACTCGCCTGCATGAAGTCGGAATTGCTAGTAATCGCGGATCAGCATGCCGCGG
													TGAATACGTTCCCGGGTCTTGTACACACCGCCCGTCACACCACGAGAGTTTATAACACCC
													GAAGTCGGTGGGGTAACCGCAAGGAGCCAGCCGCCGAAGGTGGGATAGATGATTGGGGTG
													AAGT
Paenibacillus_Strain_EKM313P	Fresh pumpkin	seed	fresh seeds	KT281444	Paenibacillus sp. P48S, Paenibacillus sp. EF7(2012), Paenibacillus tundrae partial 16S rRNA gene, strain GGL6, Paenibacillus pabuli strain Gt-1, Paenibacillus sp. I_Gauze_W_10_9, Paenibacillus sp. B21a	Paenibacillus sp. P48S 16S ribosomal RNA gene, partial sequence	KF010784.1	0	0.99	Paenibacillus (99%)	799F	1492r	GTGTTAGGGGTTTCGATACCCTTGGTGCCGAAGTTAACACATTAAGCACTCCGCCTGGGG
													AGTACGGTCGCAAGACTGAAACTCAAAGGAATTGACGGGGACCCGCACAAGCAGTGGAGT
													ATGTGGTTTAATTCGAAGCAACGCGAAGAACCTTACCAGGTCTTGACATCCCTCTGACCG
													GTACAGAGATGTACCTTTCCTTCGGGACAGAGGAGACAGGTGGTGCATGGTTGTCGTCAG
													CTCGTGTCGTGAGATGTTGGGTTAAGTCCCGCAACGAGCGCAACCCTTATATTTAGTTGC
													CAGCACTTCGGRTGGGCACTCTAGATAGACTGCCGGTGACAAACCGGAGGAAGGTGGGGA
													TGACGTCAAATCATCATGCCCCTTATGACCTGGGCTACACACGTACTACAATGGCCGGTA
													CAACGGGCTGCGAAATCGCGAGATGGAGCCAATCCCAACAAAGCCGGTCTCAGTTCGGAT
													TGCAGGCTGCAACTCGCCTGCATGAAGTCGGAATTGCTAGTAATCGCGGATCAGCATGCC
													GCGGTGAATACGTTCCCGGGTCTTGTACACACCGCCCGTCACACCACGAGAGTTTATAAC
													ACCCGAAGTCGGTGGGGTAACCGCAAGGAGCCAGCCGCCGAA
Paenibacillus_Strain_EKM314P	Fresh pumpkin	seed	fresh seeds	KT281445	Paenibacillus sp. P48S, Paenibacillus sp. EF7(2012), Paenibacillus tundrae partial 16S rRNA gene, strain GGL6, Paenibacillus sp. B21a, Bacterium H17, Paenibacillus amylolyticus 16S rRNA gene, isolate p114	Paenibacillus sp. P48S 16S ribosomal RNA gene, partial sequence	KF010784.1	0	0.99	Paenibacillus (100%)	799F	1492r	TAGGGGTTTCGATACCCTTGGTGCCGAAGTTAACACATTAAGCACTCCGCCTGGGGAGTA
													CGGTCGCAAGACTGAAACTCAAAGGAATTGACGGGGACCCGCACAAGCAGTGGAGTATGT
													GGTTTAATTCGAAGCAACGCGAAGAACCTTACCAGGTCTTGACATCCCTCTGACCGGTAC
													AGAGATGTACCTTTCCTTCGGGACAGAGGAGACAGGTGGTGCATGGTTGTCGTCAGCTCG
													TGTCGTGAGATGTTGGGTTAAGTCCCGCAACGAGCGCAACCCTTATATTTAGTTGCCAGC
													ACTTCGGRTGGGCACTCTAGATAGACTGCCGGTGACAAACCGGAGGAAGGTGGGGATGAC
													GTCAAATCATCATGCCCCTTATGACCTGGGCTACACACGTACTACAATGGCCGGTACAAC
													GGGCTGCGAAATCGCGAGATGGAGCCAATCCCAACAAAGCCGGTCTCAGTTCGGATTGCA
													GGCTGCAACTCGCCTGCATGAAGTCGGAATTGCTAGTAATCGCGGATCAGCATGCCGCGG
													TGAATACGTTCCCGGGTCTTGTACACACCGCCCGTCACACCACGAGAGTTTATAACACCC
													GAAGTCGGTGGGGTAACCGCAAGGAGCCAGCCGCCGAAGGTGGGATAGATGATTGGGGTG
													AAGT
UnclassifiedEnterobacteriaceae_Strain_EKM301Z	Fresh pumpkin	seed	fresh seeds	KT281289	Klebsiella oxytoca strain M1, complete genome, Klebsiella oxytoca KONIH1, complete genome, Klebsiella oxytoca HKOPL1, complete genome, Uncultured Klebsiella sp. clone CK-Q3	Klebsiella oxytoca strain M1, complete genome	CP008841.1	0	1	unclassified_Enterobacteriaceae,Citrobacter (49%)	799F	1492r	CCTTGAGGAGTGGCTTCCGGAGCTAACGCGTTAAGTCGACCGCCTGGGGAGTACGGCCGC
													AAGGTTAAAACTCAAATGAATTGACGGGGGCCCGCACAAGCGGTGGAGCATGTGGTTTAA
													TTCGATGCAACGCGAAGAACCTTACCTACTCTTGACATCCAGAGAACTTAGCAGAGATGC
													TTTGGTGCCTTCGGGAACTCTGAGACAGGTGCTGCATGGCTGTCGTCAGCTCGTGTTGTG
													AAATGTTGGGTTAAGTCCCGCAACGAGCGCAACCCTTATCCTTTGTTGCCAGCGATTCGG
													TCGGGAACTCAAAGGAGACTGCCAGTGATAAACTGGAGGAAGGTGGGGATGACGTCAAGT
													CATCATGGCCCTTACGAGTAGGGCTACACACGTGCTACAATGGCATATACAAAGAGAAGC
													GACCTCGCGAGAGCAAGCGGACCTCATAAAGTATGTCGTAGTCCGGATTGGAGTCTGCAA
													CTCGACTCCATGAAGTCGGAATCGCTAGTAATCGTGGATCAGAATGCCACGGTGAATACG
													TTCCCGGGCCTTGTACACACCGCCCGTCACACCATGGGAGTGGGTTGCAAAAGAAGTAGG
													TAGCTTAACCTTCGGGAGGGCGCTTACCACTTTGTGATTCATGACTGGGGTGAAGT
UnclassifiedEnterobacteriaceae_Strain_EKM301K	Fresh pumpkin	seed	fresh seeds	KT281290	Klebsiella oxytoca strain M1, complete genome, Klebsiella oxytoca KONIH1, complete genome, Klebsiella oxytoca HKOPL1, complete genome, Uncultured Klebsiella sp. clone CK-Q3	Klebsiella oxytoca strain M1, complete genome	CP008841.1	0	0.99	unclassified_Enterobacteriaceae,Raoultella (37%)	799F	1492r	TGTTCCTTGAGGAGTGGCTTCCGGAGCTAACGCGTTAAGTCGACCGCCTGGGGAGTACGG
													CCGCAAGGTTAAAACTCAAATGAATTGACGGGGGCCCGCACAAGCGGTGGAGCATGTGGT
													TTAATTCGATGCAACGCGAAGAACCTTACCTACTCTTGACATCCAGAGAACTTAGCAGAG
													ATGCTTTGGTGCCTTCGGGAACTCTGAGACAGGTGCTGCATGGCTGTCGTCAGCTCGTGT
													TGTGAAATGTTGGGTTAAGTCCCGCAACGAGCGCAACCCTTATCCTTTGTTGCCAGCGAT
													TCGGTCGGGAACTCAAAGGAGACTGCCAGTGATAAACTGGAGGAAGGTGGGGATGACGTC
													AAGTCATCATGGCCCTTACGAGTAGGGCTACACACGTGCTACAATGGCATATACAAAGAG
													AAGCGACCTCGCGAGAGCAAGCGGACCTCATAAAGTATGTCGTAGTCCGGATTGGAGTCT
													GCAACTCGACTCCATGAAGTCGGAATCGCTAGTAATCGTGGATCAGAATGCCACGGTGAA
													TACGTTCCCGGGCCTTGTACACACCGCCCGTCACACCATGGGAGTGGGTTGCAAAAGAAG
													TAGGTAGCTTAACCTTCGGGAGGGCGCTTACCACTTTGTGATTCATGACTGGGGTGAAGT
UnclassifiedEnterobacteriaceae_Strain_EKM302K	Fresh pumpkin	seed	fresh seeds	KT281291	Klebsiella oxytoca strain M1, Klebsiella oxytoca KONIH1, Klebsiella oxytoca HKOPL1, Uncultured Klebsiella sp. clone CK-Q3	Klebsiella oxytoca strain M1, complete genome	CP008841.1	0	1	unclassified_Enterobacteriaceae,Raoultella (50%)	799F	1492r	TCCTTGAGGAGTGGCTTCCGGAGCTAACGCGTTAAGTCGACCGCCTGGGGAGTACGGCCG
													CAAGGTTAAAACTCAAATGAATTGACGGGGGCCCGCACAAGCGGTGGAGCATGTGGTTTA
													ATTCGATGCAACGCGAAGAACCTTACCTACTCTTGACATCCAGAGAACTTAGCAGAGATG
													CTTTGGTGCCTTCGGGAACTCTGAGACAGGTGCTGCATGGCTGTCGTCAGCTCGTGTTGT
													GAAATGTTGGGTTAAGTCCCGCAACGAGCGCAACCCTTATCCTTTGTTGCCAGCGATTCG
													GTCGGGAACTCAAAGGAGACTGCCAGTGATAAACTGGAGGAAGGTGGGGATGACGTCAAG
													TCATCATGGCCCTTACGAGTAGGGCTACACACGTGCTACAATGGCATATACAAAGAGAAG
													CGACCTCGCGAGAGCAAGCGGACCTCATAAAGTATGTCGTAGTCCGGATTGGAGTCTGCA
													ACTCGACTCCATGAAGTCGGAATCGCTAGTAATCGTGGATCAGAATGCCACGGTGAATAC
													GTTCCCGGGCCTTGTACACACCGCCCGTCACACCATGGGAGTGGGTTGCAAAAGAAGTAG
													GTAGCTTAACCTTCGGGAGGGCGCTTACCACTTTGTGATTCATGACTGGGGTGAAGTC
Paenibacillus_Strain_EKM308P	Fresh pumpkin	seed	fresh seeds	KT281441	Paenibacillus sp. P48S, Paenibacillus sp. EF7(2012), Paenibacillus tundrae partial 16S rRNA gene, strain GGL6, Paenibacillus sp. B21a, Bacterium H17	Paenibacillus sp. P48S 16S ribosomal RNA gene, partial sequence	KF010784.1	0	0.99	Paenibacillus (100%)	799F	1492r	TAGGTGTTAGGGGTTTCGATACCCTTGGTGCCGAAGTTAACACATTAAGCACTCCGCCTG
													GGGAGTACGGTCGCAAGACTGAAACTCAAAGGAATTGACGGGGACCCGCACAAGCAGTGG
													AGTATGTGGTTTAATTCGAAGCAACGCGAAGAACCTTACCAGGTCTTGACATCCCTCTGA
													CCGGTACAGAGATGTACCTTTCCTTCGGGACAGAGGAGACAGGTGGTGCATGGTTGTCGT
													CAGCTCGTGTCGTGAGATGTTGGGTTAAGTCCCGCAACGAGCGCAACCCTTATATTTAGT
													TGCCAGCACTTCGGRTGGGCACTCTAGATAGACTGCCGGTGACAAACCGGAGGAAGGTGG
													GGATGACGTCAAATCATCATGCCCCTTATGACCTGGGCTACACACGTACTACAATGGCCG
													GTACAACGGGCTGCGAAATCGCGAGATGGAGCCAATCCCAACAAAGCCGGTCTCAGTTCG
													GATTGCAGGCTGCAACTCGCCTGCATGAAGTCGGAATTGCTAGTAATCGCGGATCAGCAT
													GCCGCGGTGAATACGTTCCCGGGTCTTGTACACACCGCCCGTCACACCACGAGAGTTTAT
													AACACCCGAAGTCGGTGGGGTAACCGCAAGGAGCCAGCCGCCGAAGGTGGGATAGATGAT
													TGGGGTGAAGTC
Paenibacillus_Strain_EKM309P	Fresh pumpkin	seed	fresh seeds	KT281439	Paenibacillus sp. P48S, Paenibacillus sp. EF7(2012), Paenibacillus tundrae partial 16S rRNA gene, strain GGL6, Paenibacillus sp. B21a, Bacterium H17, Paenibacillus amylolyticus 16S rRNA gene, isolate p114	Paenibacillus sp. P48S 16S ribosomal RNA gene, partial sequence	KF010784.1	0	0.99	Paenibacillus (100%)	799F	1492r	GTTAGGGGTTTCGATACCCTTGGTGCCGAAGTTAACACATTAAGCACTCCGCCTGGGGAG
													TACGGTCGCAAGACTGAAACTCAAAGGAATTGACGGGGACCCGCACAAGCAGTGGAGTAT
													GTGGTTTAATTCGAAGCAACGCGAAGAACCTTACCAGGTCTTGACATCCCTCTGACCGGT
													ACAGAGATGTACCTTTCCTTCGGGACAGAGGAGACAGGTGGTGCATGGTTGTCGTCAGCT
													CGTGTCGTGAGATGTTGGGTTAAGTCCCGCAACGAGCGCAACCCTTATATTTAGTTGCCA
													GCACTTCGGRTGGGCACTCTAGATAGACTGCCGGTGACAAACCGGAGGAAGGTGGGGATG
													ACGTCAAATCATCATGCCCCTTATGACCTGGGCTACACACGTACTACAATGGCCGGTACA
													ACGGGCTGCGAAATCGCGAGATGGAGCCAATCCCAACAAAGCCGGTCTCAGTTCGGATTG
													CAGGCTGCAACTCGCCTGCATGAAGTCGGAATTGCTAGTAATCGCGGATCAGCATGCCGC
													GGTGAATACGTTCCCGGGTCTTGTACACACCGCCCGTCACACCACGAGAGTTTATAACAC
													CCGAAGTCGGTGGGGTAACCGCAAGGAGCCAGCCGCCGAAGGTGGGATAGATGATTGGGG
													TGAAGTCGTA
Paenibacillus_Strain_EKM310P	Fresh pumpkin	seed	fresh seeds	KT281442	Paenibacillus sp. P48S, Paenibacillus sp. EF7(2012), Paenibacillus tundrae partial 16S rRNA gene, strain GGL6, Paenibacillus sp. B21a, Bacterium H17	Paenibacillus sp. P48S 16S ribosomal RNA gene, partial sequence	KF010784.1	0	0.99	Paenibacillus (100%)	799F	1492r	GTTAGGGGTTTCGATACCCTTGGTGCCGAAGTTAACACATTAAGCACTCCGCCTGGGGAG
													TACGGTCGCAAGACTGAAACTCAAAGGAATTGACGGGGACCCGCACAAGCAGTGGAGTAT
													GTGGTTTAATTCGAAGCAACGCGAAGAACCTTACCAGGTCTTGACATCCCTCTGACCGGT
													ACAGAGATGTACCTTTCCTTCGGGACAGAGGAGACAGGTGGTGCATGGTTGTCGTCAGCT
													CGTGTCGTGAGATGTTGGGTTAAGTCCCGCAACGAGCGCAACCCTTATATTTAGTTGCCA
													GCACTTCGGGTGGGCACTCTAGATAGACTGCCGGTGACAAACCGGAGGAAGGTGGGGATG
													ACGTCAAATCATCATGCCCCTTATGACCTGGGCTACACACGTACTACAATGGCCGGTACA
													ACGGGCTGCGAAATCGCGAGATGGAGCCAATCCCAACAAAGCCGGTCTCAGTTCGGATTG
													CAGGCTGCAACTCGCCTGCATGAAGTCGGAATTGCTAGTAATCGCGGATCAGCATGCCGC
													GGTGAATACGTTCCCGGGTCTTGTACACACCGCCCGTCACACCACGAGAGTTTATAACAC
													CCGAAGTCGGTGGGGTAACCGCAAGGAGCCAGCCGCCGAAGGTGGGATAGATGATTGGGG
													GTGAAGT
Paenibacillus_Strain_EKM311P	Fresh pumpkin	seed	fresh seeds	KT281440	Paenibacillus sp. IHB B 3116, Paenibacillus sp. 7B-841, Paenibacillus sp. MK5-2, Paenibacillus sp. IHB B 3310, Paenibacillus sp. P48S, Paenibacillus amylolyticus strain P16E	Paenibacillus sp. IHB B 3116 16S ribosomal RNA gene, partial sequence	KM521215.1	0	0.99	Paenibacillus (100%)	799F	1492r	AGACAGGTGGTGCATGGTTGTCGTCAGCTCGTGTCGTGAGATGTTGGGTTAAGTCCCGCA
													ACGAGCGCAACCCTTATATTTAGTTGCCAGCACTTCGGGTGGGCACTCTAGATAGACTGC
													CGGTGACAAACCGGAGGAAGGTGGGGATGACGTCAAATCATCATGCCCCTTATGACCTGG
													GCTACACACGTACTACAATGGCCGGTACAACGGGCTGCGAAATCGCGAGATGGAGCCAAT
													CCCAACAAAGCCGGTCTCAGTTCGGATTGCAGGCTGCAACTCGCCTGCATGAAGTCGGAA
													TTGCTAGTAATCGCGGATCAGCATGCCGCGGTGAATACGTTCCCGGGTCTTGTACACACC
													GCCCGTCACACCACGAGAGTTTATAACACCCGAAGTCGGTGGGGTAACCGCAAGGAGCCA
													GCCGCCGAAGGTGGGATAGATGATTGGGGTGAA
Paenibacillus_Strain_EKM307P	Fresh pumpkin	seed	fresh seeds	KT281436	Paenibacillus sp. P48S, Paenibacillus sp. EF7(2012), Paenibacillus tundrae partial 16S rRNA gene, strain GGL6, Paenibacillus sp. B21a, Bacterium H17, Paenibacillus amylolyticus 16S rRNA gene, isolate p114	Paenibacillus sp. P48S 16S ribosomal RNA gene, partial sequence	KF010784.1	0	0.99	Paenibacillus (100%)	799F	1492r	AGGGGTTTCGATACCCTTGGTGCCGAAGTTAACACATTAAGCACTCCGCCTGGGGAGTAC
													GGTCGCAAGACTGAAACTCAAAGGAATTGACGGGGACCCGCACAAGCAGTGGAGTATGTG
													GTTTAATTCGAAGCAACGCGAAGAACCTTACCAGGTCTTGACATCCCTCTGACCGGTACA
													GAGATGTACCTTTCCTTCGGGACAGAGGAGACAGGTGGTGCATGGTTGTCGTCAGCTCGT
													GTCGTGAGATGTTGGGTTAAGTCCCGCAACGAGCGCAACCCTTATATTTAGTTGCCAGCA
													CTTCGGRTGGGCACTCTAGATAGACTGCCGGTGACAAACCGGAGGAAGGTGGGGATGACG
													TCAAATCATCATGCCCCTTATGACCTGGGCTACACACGTACTACAATGGCCGGTACAACG
													GGCTGCGAAATCGCGAGATGGAGCCAATCCCAACAAAGCCGGTCTCAGTTCGGATTGCAG
													GCTGCAACTCGCCTGCATGAAGTCGGAATTGCTAGTAATCGCGGATCAGCATGCCGCGGT
													GAATACGTTCCCGGGTCTTGTACACACCGCCCGTCACACCACGAGAGTTTATAACACCCG
													AAGTCGGTGGGGTAACCGCAAGGAGCCAGCCGCCGAAGGTGGGATAGATGATTGGGGTGA
													AGTCG
Bacillus_Strain_EKM401B	watermelon (Early Canada improved)	seed	commercial seeds	KT281339	Bacillus sp. XQW1 16S ribosomal RNA gene, Bacillus altitudinis strain ML-22 16S ribosomal RNA gene, Bacillus sp. 7B-769 16S ribosomal RNA gene, Bacillus sp. SAUK18-1 16S ribosomal RNA gene, Bacillus pumilus strain HT-Z45 16S ribosomal RNA gene, Bacillus aerophilus strain NIOT-Ch-27 16S ribosomal RNA gene, Bacillus stratosphericus strain IHB B 6832 16S ribosomal RNA gene, Bacillus altitudinis stra…	Bacillus sp. XQW1 16S ribosomal RNA gene, partial sequence	KM224522.1	0	1	Bacillus (100%)	799F	1492r	TTCCGCCCCTTAGTGCTGCAGCTAACGCATTAAGCACTCCGCCTGGGGAGTACGGTCGCA
													AGACTGAAACTCAAAGGAATTGACGGGGGCCCGCACAAGCGGTGGAGCATGTGGTTTAAT
													TCGAAGCAACGCGAAGAACCTTACCAGGTCTTGACATCCTCTGACAACCCTAGAGATAGG
													GCTTTCCCTTCGGGGACAGAGTGACAGGTGGTGCATGGTTGTCGTCAGCTCGTGTCGTGA
													GATGTTGGGTTAAGTCCCGCAACGAGCGCAACCCTTGATCTTAGTTGCCAGCATTCAGTT
													GGGCACTCTAAGGTGACTGCCGGTGACAAACCGGAGGAAGGTGGGGATGACGTCAAATCA
													TCATGCCCCTTATGACCTGGGCTACACACGTGCTACAATGGACAGAACAAAGGGCTGCGA
													GACCGCAAGGTTTAGCCAATCCCACAAATCTGTTCTCAGTTCGGATCGCAGTCTGCAACT
													CGACTGCGTGAAGCTGGAATCGCTAGTAATCGCGGATCAGCATGCCGCGGTGAATACGTT
													CCCGGGCCTTGTACACACCGCCCGTCACACCACGAGAGTTTGCAACACCCGAAGTCGGTG
													AGGTAACCTTTATGGAGCCAGCCGCCGAAGGTGGGGCAGATGATTGGGGTGAAGTC
Bacillus_Strain_EKM411B	watermelon(Early Canada improved)	seed	commercial seeds	KT281349	Bacillus sp. genome assembly BS34Ach, Bacillus subtilis genome assembly BS49Ch, Bacillus subtilis strain SG6, complete genome, Bacillus subtilis strain ATCC 19217, complete genome, Bacillus subtilis strain X3 16S ribosomal RNA gene, Bacillus subtilis strain AVS3 16S ribosomal RNA gene, Bacillus subtilis strain DZBP03 16S ribosomal RNA gene	Bacillus sp. genome assembly BS34ACh ,chromosome : I	LN680001.1	0	100% (same score)	Bacillus (100%)	799F	1492r	TTCCGCCCCTTAGTGCTGCAGCTAACGCATTAAGCACTCCGCCTGGGGAGTACGGTCGCA
													AGACTGAAACTCAAAGGAATTGACGGGGGCCCGCACAAGCGGTGGAGCATGTGGTTTAAT
													TCGAAGCAACGCGAAGAACCTTACCAGGTCTTGACATCCTCTGACAATCCTAGAGATAGG
													ACGTCCCCTTCGGGGGCAGAGTGACAGGTGGTGCATGGTTGTCGTCAGCTCGTGTCGTGA
													GATGTTGGGTTAAGTCCCGCAACGAGCGCAACCCTTGATCTTAGTTGCCAGCATTCAGTT
													GGGCACTCTAAGGTGACTGCCGGTGACAAACCGGAGGAAGGTGGGGATGACGTCAAATCA
													TCATGCCCCTTATGACCTGGGCTACACACGTGCTACAATGGACAGAACAAAGGGCAGCGA
													AACCGCGAGGTTAAGCCAATCCCACAAATCTGTTCTCAGTTCGGATCGCAGTCTGCAACT
													CGACTGCGTGAAGCTGGAATCGCTAGTAATCGCGGATCAGCATGCCGCGGTGAATACGTT
													CCCGGGCCTTGTACACACCGCCCGTCACACCACGAGAGTTTGTAACACCCGAAGTCGGTG
													AGGTAACCTTTTAGGAGCCAGCCGCCGAAGGTGGGACAGATGATTGGGGTGAAGTCGTA
Bacillus_Strain_EKM412B	watermelon(Early Canada improved)	seed	commercial seeds	KT281350	Bacillus sp. genome assembly BS34Ach, Bacillus subtilis genome assembly BS49Ch, Bacillus subtilis strain SG6, complete genome, Bacillus subtilis strain ATCC 19217, complete genome, Bacillus subtilis strain X3 16S ribosomal RNA gene, Bacillus subtilis strain AVS3 16S ribosomal RNA gene, Bacillus subtilis strain DZBP03 16S ribosomal RNA gene	Bacillus sp. genome assembly BS34ACh ,chromosome : I	LN680001.1	0	100% (same score)	Bacillus (100%)	799F	1492r	TAGGGGGTTTCCGCCCCTTAGTGCTGCAGCTAACGCATTAAGCACTCCGCCTGGGGAGTA
													CGGTCGCAAGACTGAAACTCAAAGGAATTGACGGGGGCCCGCACAAGCGGTGGAGCATGT
													GGTTTAATTCGAAGCAACGCGAAGAACCTTACCAGGTCTTGACATCCTCTGACAATCCTA
													GAGATAGGACGTCCCCTTCGGGGGCAGAGTGACAGGTGGTGCATGGTTGTCGTCAGCTCG
													TGTCGTGAGATGTTGGGTTAAGTCCCGCAACGAGCGCAACCCTTGATCTTAGTTGCCAGC
													ATTCAGTTGGGCACTCTAAGGTGACTGCCGGTGACAAACCGGAGGAAGGTGGGGATGACG
													TCAAATCATCATGCCCCTTATGACCTGGGCTACACACGTGCTACAATGGACAGAACAAAG
													GGCAGCGAAACCGCGAGGTTAAGCCAATCCCACAAATCTGTTCTCAGTTCGGATCGCAGT
													CTGCAACTCGACTGCGTGAAGCTGGAATCGCTAGTAATCGCGGATCAGCATGCCGCGGTG
													AATACGTTCCCGGGCCTTGTACACACCGCCCGTCACACCACGAGAGTTTGTAACACCCGA
													AGTCGGTGAGGTAACCTTTTAGGAGCCAGCCGCCGAAGGTGGGACAGATGATTGGGGTGA
													AGTCGTA
Bacillus_Strain_EKM413B	watermelon(Early Canada improved)	seed	commercial seeds	KT281351	Bacillus sp. genome assembly BS34Ach, Bacillus subtilis genome assembly BS49Ch, Bacillus subtilis strain SG6, complete genome, Bacillus subtilis strain ATCC 19217, complete genome, Bacillus subtilis strain X3 16S ribosomal RNA gene, Bacillus subtilis strain AVS3 16S ribosomal RNA gene, Bacillus subtilis strain DZBP03 16S ribosomal RNA gene	Bacillus sp. genome assembly BS34ACh ,chromosome : I	LN680001.1	0	100% (same score)	Bacillus (100%)	799F	1492r	TTCCGCCCCTTAGTGCTGCAGCTAACGCATTAAGCACTCCGCCTGGGGAGTACGGTCGCA
													AGACTGAAACTCAAAGGAATTGACGGGGGCCCGCACAAGCGGTGGAGCATGTGGTTTAAT
													TCGAAGCAACGCGAAGAACCTTACCAGGTCTTGACATCCTCTGACAATCCTAGAGATAGG
													ACGTCCCCTTCGGGGGCAGAGTGACAGGTGGTGCATGGTTGTCGTCAGCTCGTGTCGTGA
													GATGTTGGGTTAAGTCCCGCAACGAGCGCAACCCTTGATCTTAGTTGCCAGCATTCAGTT
													GGGCACTCTAAGGTGACTGCCGGTGACAAACCGGAGGAAGGTGGGGATGACGTCAAATCA
													TCATGCCCCTTATGACCTGGGCTACACACGTGCTACAATGGACAGAACAAAGGGCAGCGA
													AACCGCGAGGTTAAGCCAATCCCACAAATCTGTTCTCAGTTCGGATCGCAGTCTGCAACT
													CGACTGCGTGAAGCTGGAATCGCTAGTAATCGCGGATCAGCATGCCGCGGTGAATACGTT
													CCCGGGCCTTGTACACACCGCCCGTCACACCACGAGAGTTTGTAACACCCGAAGTCGGTG
													AGGTAACCTTTTAGGAGCCAGCCGCCGAAGGTGGGACAGATGATTGGGGTGAAGTC
Bacillus_Strain_EKM402B	watermelon(Early Canada improved)	seed	commercial seeds	KT281340	Bacillus sp. 7B-769 16S ribosomal RNA gene, Bacillus sp. SAUK18-1 16S ribosomal RNA gene, Bacillus pumilus strain HT-Z45 16S ribosomal RNA gene, Bacillus aerophilus strain NIOT-Ch-27 16S ribosomal RNA gene, Bacillus stratosphericus strain IHB B 6832 16S ribosomal RNA gene, Bacillus altitudinis strain IHB B 6804 16S ribosomal RNA gene, Bacillus aerophilus strain S2-F11 16S ribosomal RNA gene, Baci…	Bacillus sp. 7B-769 16S ribosomal RNA gene, partial sequence	KF441699.1	0	1	Bacillus (100%)	799F	1492r	AGGGGGTTTCCGCCCCTTAGTGCTGCAGCTAACGCATTAAGCACTCCGCCTGGGGAGTAC
													GGTCGCAAGACTGAAACTCAAAGGAATTGACGGGGGCCCGCACAAGCGGTGGAGCATGTG
													GTTTAATTCGAAGCAACGCGAAGAACCTTACCAGGTCTTGACATCCTCTGACAACCCTAG
													AGATAGGGCTTTCCCTTCGGGGACAGAGTGACAGGTGGTGCATGGTTGTCGTCAGCTCGT
													GTCGTGAGATGTTGGGTTAAGTCCCGCAACGAGCGCAACCCTTGATCTTAGTTGCCAGCA
													TTCAGTTGGGCACTCTAAGGTGACTGCCGGTGACAAACCGGAGGAAGGTGGGGATGACGT
													CAAATCATCATGCCCCTTATGACCTGGGCTACACACGTGCTACAATGGACAGAACAAAGG
													GCTGCGAGACCGCAAGGTTTAGCCAATCCCACAAATCTGTTCTCAGTTCGGATCGCAGTC
													TGCAACTCGACTGCGTGAAGCTGGAATCGCTAGTAATCGCGGATCAGCATGCCGCGGTGA
													ATACGTTCCCGGGCCTTGTACACACCGCCCGTCACACCACGAGAGTTTGCAACACCCGAA
													GTCGGTGAGGTAACCTTTATGGAGCCAGCCGCCGAAGGTGGGGCAGATGATTGGGGTGAA
													GTCGTA
Bacillus_Strain_EKM403B	watermelon(Early Canada improved)	seed	commercial seeds	KT281341	Bacillus pumilus strain 2.2 16S ribosomal RNA gene, Bacillus pumilus strain 1.19 16S ribosomal RNA gene, Bacillus sp. BAB-4112 16S ribosomal RNA gene, Bacillus sp. BAB-4173 16S ribosomal RNA gene, Bacillus pumilus strain HT-Z75-B2 16S ribosomal RNA gene, Uncultured Bacillus sp. clone DMV77COS_D 16S ribosomal RNA gene, Bacillus safensis strain S1-F1 16S ribosomal RNA gene	Bacillus pumilus strain 2.2 16S ribosomal RNA gene, partial sequence	KM265464.1	0	1	Bacillus (100%)	799F	1492r	TTCCGCCCCTTAGTGCTGCAGCTAACGCATTAAGCACTCCGCCTGGGGAGTACGGTCGCA
													AGACTGAAACTCAAAGGAATTGACGGGGGCCCGCACAAGCGGTGGAGCATGTGGTTTAAT
													TCGAAGCAACGCGAAGAACCTTACCAGGTCTTGACATCCTCTGACAACCCTAGAGATAGG
													GCTTTCCCTTCGGGGACAGAGTGACAGGTGGTGCATGGTTGTCGTCAGCTCGTGTCGTGA
													GATGTTGGGTTAAGTCCCGCAACGAGCGCAACCCTTGATCTTAGTTGCCAGCATTCAGTT
													GGGCACTCTAAGGTGACTGCCGGTGACAAACCGGAGGAAGGTGGGGATGACGTCAAATCA
													TCATGCCCCTTATGACCTGGGCTACACACGTGCTACAATGGACAGAACAAAGGGCTGCAA
													GACCGCAAGGTTTAGCCAATCCCATAAATCTGTTCTCAGTTCGGATCGCAGTCTGCAACT
													CGACTGCGTGAAGCTGGAATCGCTAGTAATCGCGGATCAGCATGCCGCGGTGAATACGTT
													CCCGGGCCTTGTACACACCGCCCGTCACACCACGAGAGTTTGCAACACCCGAAGTCGGTG
													AGGTAACCTTTATGGAGCCAGCCGCCGAAGGTGGGGCAGATGATTGGGGTGAAGTC
Bacillus_Strain_EKM404B	watermelon(Early Canada improved)	seed	commercial seeds	KT281342	Bacillus sp. CT 7-03, Bacillus safensis strain IHB B 14105, Bacillus pumilus strain IHB B 15516, Bacillus pumilus strain BCX-55, Bacillus sp. N17(2014), Bacillus pumilus strain 2.2	Bacillus sp. CT 7-03 16S ribosomal RNA gene, partial sequence	KM252991.1	0	1	Bacillus (100%)	799F	1492r	GCCCCTTAGTGCTGCAGCTAACGCATTAAGCACTCCGCCTGGGGAGTACGGTCGCAAGAC
													TGAAACTCAAAGGAATTGACGGGGGCCCGCACAAGCGGTGGAGCATGTGGTTTAATTCGA
													AGCAACGCGAAGAACCTTACCAGGTCTTGACATCCTCTGACAACCCTAGAGATAGGGCTT
													TCCCTTCGGGGACAGAGTGACAGGTGGTGCATGGTTGTCGTCAGCTCGTGTCGTGAGATG
													TTGGGTTAAGTCCCGCAACGAGCGCAACCCTTGATCTTAGTTGCCAGCATTCAGTTGGGC
													ACTCTAAGGTGACTGCCGGTGACAAACCGGAGGAAGGTGGGGATGACGTCAAATCATCAT
													GCCCCTTATGACCTGGGCTACACACGTGCTACAATGGACAGAACAAAGGGCTGCAAGACC
													GCAAGGTTTAGCCAATCCCATAAATCTGTTCTCAGTTCGGATCGCAGTCTGCAACTCGAC
													TGCGTGAAGCTGGAATCGCTAGTAATCGCGGATCAGCATGCCGCGGTGAATACGTTCCCG
													GGCCTTGTACACACCGCCCGTCACACCACGAGAGTTTGCAACACCCGAAGTCGGTGAGGT
													AACCTTTATGGAGCCAGCCGCC
Bacillus_Strain_EKM405B	watermelon(Early Canada improved)	seed	commercial seeds	KT281343	Bacillus siamensis strain IHB B 16121, Bacillus sp. genome assembly BS34ACh , Bacillus subtilis genome assembly BS49Ch, Bacillus subtilis strain SG6, complete genome, Bacillus subtilis strain ATCC 19217, complete genome, Bacillus subtilis strain X3	Bacillus siamensis strain IHB B 16121 16S ribosomal RNA gene, partial sequence	KM817270.1	0	1	Bacillus (100%)	799F	1492r	TTCCGCCCCTTAGTGCTGCAGCTAACGCATTAAGCACTCCGCCTGGGGAGTACGGTCGCA
													AGACTGAAACTCAAAGGAATTGACGGGGGCCCGCACAAGCGGTGGAGCATGTGGTTTAAT
													TCGAAGCAACGCGAAGAACCTTACCAGGTCTTGACATCCTCTGACAATCCTAGAGATAGG
													ACGTCCCCTTCGGGGGCAGAGTGACAGGTGGTGCATGGTTGTCGTCAGCTCGTGTCGTGA
													GATGTTGGGTTAAGTCCCGCAACGAGCGCAACCCTTGATCTTAGTTGCCAGCATTCAGTT
													GGGCACTCTAAGGTGACTGCCGGTGACAAACCGGAGGAAGGTGGGGATGACGTCAAATCA
													TCATGCCCCTTATGACCTGGGCTACACACGTGCTACAATGGACAGAACAAAGGGCAGCGA
													AACCGCGAGGTTAAGCCAATCCCACAAATCTGTTCTCAGTTCGGATCGCAGTCTGCAACT
													CGACTGCGTGAAGCTGGAATCGCTAGTAATCGCGGATCAGCATGCCGCGGTGAATACGTT
													CCCGGGCCTTGTACACACCGCCCGTCACACCACGAGAGTTTGTAACACCCGAAGTCGGTG
													AGGTAACCTTTTAGGAGCCAGCCGCCGAAGGTGGGACAGATGATTGGGGTGAAGTCGTAA
													C
Bacillus_Strain_EKM414B	watermelon(Early Canada improved)	seed	commercial seeds	KT281352	Bacillus sp. YU-4, Bacillus subtilis strain CPS.IW-3, Bacillus siamensis strain IHB B 16121, Bacillus subtilis 16S ribosomal RNA gene, Bacillus subtilis strain BCX-1	Bacillus sp. YU-4 16S ribosomal RNA gene, partial sequence	KM382176.1	0	100%*	Bacillus (100%)	799F	1492r	TTCCGCCCCTTAGTGCTGCAGCTAACGCATTAAGCACTCCGCCTGGGGAGTACGGTCGCA
													AGACTGAAACTCAAAGGAATTGACGGGGGCCCGCACAAGCGGTGGAGCATGTGGTTTAAT
													TCGAAGCAACGCGAAGAACCTTACCAGGTCTTGACATCCTCTGACAATCCTAGAGATAGG
													ACGTCCCCTTCGGGGGCAGAGTGACAGGTGGTGCATGGTTGTCGTCAGCTCGTGTCGTGA
													GATGTTGGGTTAAGTCCCGCAACGAGCGCAACCCTTGATCTTAGTTGCCAGCATTCAGTT
													GGGCACTCTAAGGTGACTGCCGGTGACAAACCGGAGGAAGGTGGGGATGACGTCAAATCA
													TCATGCCCCTTATGACCTGGGCTACACACGTGCTACAATGGACAGAACAAAGGGCAGCGA
													AACCGCGAGGTTAAGCCAATCCCACAAATCTGTTCTCAGTTCGGATCGCAGTCTGCAACT
													CGACTGCGTGAAGCTGGAATCGCTAGTAATCGCGGATCAGCATGCCGCGGTGAATACGTT
													CCCGGGCCTTGTACACACCGCCCGTCACACCACGAGAGTTTGTAACACCCGAAGTCGGTG
													AGGTAACCTTTTAGGAGCCAGCCGCCGAA
Bacillus_Strain_EKM415B	watermelon(Early Canada improved)	seed	commercial seeds	KT281353	Bacillus siamensis strain IHB B 16121, Bacillus sp. genome assembly BS34Ach, Bacillus subtilis genome assembly BS49Ch, Bacillus subtilis strain SG6, complete genome, Bacillus subtilis strain ATCC 19217, complete genome, Bacillus subtilis strain X3	Bacillus siamensis strain IHB B 16121 16S ribosomal RNA gene, partial sequence	KM817270.1	0	100%*	Bacillus (100%)	799F	1492r	CCCTTAGTGCTGCAGCTAACGCATTAAGCACTCCGCCTGGGGAGTACGGTCGCAAGACTG
													AAACTCAAAGGAATTGACGGGGGCCCGCACAAGCGGTGGAGCATGTGGTTTAATTCGAAG
													CAACGCGAAGAACCTTACCAGGTCTTGACATCCTCTGACAATCCTAGAGATAGGACGTCC
													CCTTCGGGGGCAGAGTGACAGGTGGTGCATGGTTGTCGTCAGCTCGTGTCGTGAGATGTT
													GGGTTAAGTCCCGCAACGAGCGCAACCCTTGATCTTAGTTGCCAGCATTCAGTTGGGCAC
													TCTAAGGTGACTGCCGGTGACAAACCGGAGGAAGGTGGGGATGACGTCAAATCATCATGC
													CCCTTATGACCTGGGCTACACACGTGCTACAATGGACAGAACAAAGGGCAGCGAAACCGC
													GAGGTTAAGCCAATCCCACAAATCTGTTCTCAGTTCGGATCGCAGTCTGCAACTCGACTG
													CGTGAAGCTGGAATCGCTAGTAATCGCGGATCAGCATGCCGCGGTGAATACGTTCCCGGG
													CCTTGTACACACCGCCCGTCACACCACGAGAGTTTGTAACACCCGAAGTCGGTGAGGTAA
													CCTTTTAGGAGCCAGCCGCCGAAGGTGGGACAGATGATTGGGGTGAAGTCGTAACAAGGT
													A
Bacillus_Strain_EKM406B	watermelon(Early Canada improved)	seed	commercial seeds	KT281344	Bacillus altitudinis strain IHB B 15457, Bacillus stratosphericus strain BGZ-9, Bacillus sp. XQW1, Bacillus altitudinis strain ML-22, Bacillus sp. WP8 partial 16S rRNA gene, Bacillus pumilus strain PJRB3, Bacillus aerophilus strain SISI43	Bacillus altitudinis strain IHB B 15457 16S ribosomal RNA gene, partial sequence	KM817260.1	0	0.99	Bacillus (100%)	799F	1492r	TAGGGGGTTTCCGCCCCTTAGTGCTGCAGCTAACGCATTAAGCACTCCGCCTGGGGAGTA
													CGGTCGCAAGACTGAAACTCAAAGGAATTGACGGGGGCCCGCACAAGCGGTGGAGCATGT
													GGTTTAATTCGAAGCAACGCGAAGAACCTTACCAGGTCTTGACATCCTCTGACAACCCTA
													GAGATAGGGCTTTCCCTTCGGGGACAGAGTGACAGGTGGTGCATGGTTGTCGTCAGCTCG
													TGTCGTGAGATGTTGGGTTAAGTCCCGCAACGAGCGCAACCCTTGATCTTAGTTGCCAGC
													ATTCANTTGGGCACTCTAAGGTGACTGCCGGTGACAAACCGGAGGAAGGTGGGGATGACG
													TCAAATCATCATGCCCCTTATGACCTGGGCTACACACGTGCTACAATGGACAGAACAAAG
													GGCTGCGAGACCGCAAGGTTTAGCCAATCCCACAAATCTGTTCTCAGTTCGGATCGCAGT
													CTGCAACTCGACTGCGTGAAGCTGGAATCGCTAGTAATCGCGGATCAGCATGCCGCGGTG
													AATACGTTCCCGGGCCTTGTACACACCGCCCGTCACACCACGAGAGTTTGCAACACCCGA
													AGTCGGTGAGGTAACCTTTATGGAGCCAGCCGCCGAAGGTGGGGCA
Bacillus_Strain_EKM407B	watermelon(Early Canada improved)	seed	commercial seeds	KT281345	Bacillus sp. CT 7-03, Bacillus safensis strain IHB B 14105, Bacillus pumilus strain IHB B 15516, Bacillus pumilus strain BCX-55, Bacillus sp. N17(2014)	Bacillus sp. CT 7-03 16S ribosomal RNA gene, partial sequence	KM252991.1	0	1	Bacillus (100%)	799F	1492r	TTCCGCCCCTTAGTGCTGCAGCTAACGCATTAAGCACTCCGCCTGGGGAGTACGGTCGCA
													AGACTGAAACTCAAAGGAATTGACGGGGGCCCGCACAAGCGGTGGAGCATGTGGTTTAAT
													TCGAAGCAACGCGAAGAACCTTACCAGGTCTTGACATCCTCTGACAACCCTAGAGATAGG
													GCTTTCCCTTCGGGGACAGAGTGACAGGTGGTGCATGGTTGTCGTCAGCTCGTGTCGTGA
													GATGTTGGGTTAAGTCCCGCAACGAGCGCAACCCTTGATCTTAGTTGCCAGCATTCAGTT
													GGGCACTCTAAGGTGACTGCCGGTGACAAACCGGAGGAAGGTGGGGATGACGTCAAATCA
													TCATGCCCCTTATGACCTGGGCTACACACGTGCTACAATGGACAGAACAAAGGGCTGCAA
													GACCGCAAGGTTTAGCCAATCCCATAAATCTGTTCTCAGTTCGGATCGCAGTCTGCAACT
													CGACTGCGTGAAGCTGGAATCGCTAGTAATCGCGGATCAGCATGCCGCGGTGAATACGTT
													CCCGGGCCTTGTACACACCGCCCGTCACACCACGAGAGTTTGCAACACCCGAAGTCGGTG
													AGGTAACCTTTATGGAGCCAGCCGCCGAA
UnclassifiedEnterobacteriaceae_Strain_EKM401G	watermelon (crimson sweet)	seed	commercial seeds	KT281302	Bacterium JUN-12, Uncultured bacterium clone yf6clone72, Enterobacter hormaechei strain HDYM-06, Enterobacter sp. SWF66517, Escherichia vulneris strain ATCC 33821, Enterobacter cloacae strain ECNIH5, complete genome	Bacterium JUN-12 16S ribosomal RNA gene, partial sequence	KF228930.1	0	0.99	unclassified Enterobacteriaceae, Escherichia/shigella (88%)	799F	1492r	TGGTGCCTTCGGGAACCCTGAGACAGGTGCTGCATGGCTGTCGTCAGCTCGTGTTGTGAA
													ATGTTGGGTTAAGTCCCGCAACGAGCGCAACCCTTATCCTTTGTTGCCAGCGGTCCGGCC
													GGGAACTCAAAGGAGACTGCCAGTGATAAACTGGAGGAAGGTGGGGATGACGTCAAGTCA
													TCATGGCCCTTACGAGTAGGGCTACACACGTGCTACAATGGCGCATACAAAGAGAAGCGA
													ACTCGCGAGAGCAAGCGGACCTCATAAAGTGCGTCGTAGTCCGGATCGGAGTCTGCAACT
													CGACTCCGTGAAGTCGGAATCGCTAGTAATCGTGGATCAGAATGCCACGGTGAATACGTT
													CCCGGGCCTTGTACACACCGCCCGTCACACCATGGGAGTGGGTTGCAAAAGAAGTAGGTA
													GCTTAACCTTCGGGAGGGCGCTTACCACTTTGTGATTCATGACTGGGGTGAAGTCG
UnclassifiedEnterobacteriaceae_Strain_EKM401F	watermelon (crimson sweet)	seed	commercial seeds	KT281295	Escherichia hermannii strain MH7, Uncultured bacterium clone 18-9BM, Uncultured bacterium clone yf3clone137, Uncultured bacterium clone fb92, Escherichia coli strain NBRI1707, Escherichia sp. CPD32 small subunit ribosomal RNA gene, Enterobacter endosymbiont of Metaseiulus occidentalis clone pAJ240	Escherichia hermannii strain MH7 16S ribosomal RNA gene, partial sequence	JX968501.1	0	0.99	unclassified_Enterobacteriaceae, Kosakonia (75%)	799F	1492r	GCCCTTGAGGCGTGGCTTCCGGAGCTAACGCGTTAAGTCGACCGCCTGGGGAGTACGGCC
													GCAAGGTTAAAACTCAAATGAATTGACGGGGGCCCGCACAAGCGGTGGAGCATGTGGTTT
													AATTCGATGCAACGCGAARAACCTTACCTGGTCTTGACATCCACAGAACTTGGCAGAGAT
													GCCTTGGTGCCTTCGGGAACTGTGAGACAGGTGCTGCATGGCTGTCGTCAGCTCGTGTTG
													TGAAATGTTGGGTTAAGTCCCGCAACGAGCGCAACCCTTATCCTTTGTTGCCAGCGGTCA
													GGCCGGGAACTCAAAGGAGACTGCCAGTGATAAACTGGAGGAAGGTGGGGATGACGTCAA
													GTCATCATGGCCCTTACGACCAGGGCTACACACGTGCTACAATGGCGCATACAAAGAGAA
													GCAATCTCGCGAGAGCCAGCGGACCTCATAAAGTGCGTCGTAGTCCGGATTGGAGTCTGC
													AACTCGACTCCATGAAGTCGGAATCGCTAGTAATCGTGAATCAGAATGTCACGGTGAATA
													CGTTCCCGGGCCTTGTACACACCGCCCGTCACACCATGGGAGTGGGTTGCAAAAGAAGTA
													GGTAGCTTAACCTTCGGGAGGGCGCTTACCACTTTGTGATTCATGACTGGGGTGAAGTCG
													TAACAAGGTAACA
UnclassifiedEnterobacteriaceae_Strain_EKM401K	watermelon (crimson sweet)	seed	commercial seeds	KT281292	Uncultured bacterium clone 160, Enterobacteriaceae bacterium A52(2010), Uncultured bacterium gene for 16S rRNA, partial sequence, clone: W10, Bacterium SNISO_A2, Uncultured bacterium clone XXM_1_062, Klebsiella sp. DS1	Uncultured bacterium clone 160 16S ribosomal RNA gene, partial sequence	JX271917.1	0	0.99	Unclassified Enterobacteriaceae, Raoultella (51%)	799F	1492r	GTGGCTTCCGGAGCTAACGCGTTAAGTCGACCGCCTGGGGAGTACGGCCGCAAGGTTAAA
													ACTCAAATGAATTGACGGGGGCCCGCACAAGCGGTGGAGCATGTGGTTTAATTCGATGCA
													ACGCGAARAACCTTACCTACTCTTGACATCCAGAGAACTTAGCAAAGATGCTTTGGTGCC
													TTCGGGAACTCTGAGACAGGTGCTGCATGGCTGTCGTCAGCTCGTGTTGTGAAATGTTGG
													GTTAAGTCCCGCAACGAGCGCAACCCTTATCCTTTGTTGCCAGCGATTCGGTCGGGAACT
													CAAAGGAGACTGCCAGTGATAAACTGGAGGAAGGTGGGGATGACGTCAAGTCATCATGGC
													CCTTACAAGTAGGGCTACACACGTGCTACAATGGCATATACAAAGAGAAGCGACCTCGCG
													AGAGCAAGCGGACCTCATAAAGTATGTCGTAGTCCGGATCGGAGTCTGCAACTCGACTCC
													GTGAAGTCGGAATCGCTAGTAATCGTGGATCAGAATGCCACGGTGAATACGTTCCCGGGC
													CTTGTACACACCGCCCGTCACACCATGGGAGTGGGTTGCAAAAGAAGTAGGTAGCTTAAC
													CTTCGGGAGGGCGCTTACCACTTTGTGATTCATGACTGGGGTGAAGTCGTAACAAGGGTA
UnclassifiedEnterobacteriaceae_Strain_EKM402K	watermelon (crimson sweet)	seed	commercial seeds	KT281293	Klebsiella oxytoca gene for 16S ribosomal RNA, partial sequence, strain: NGB-CR92, Uncultured bacterium clone II960TT01BRR5J, Uncultured bacterium clone II960TT01BXQ1X, Uncultured bacterium clone II960TT01DCUBS, Uncultured bacterium clone II960TT01B77XI	Klebsiella oxytoca gene for 16S ribosomal RNA, partial sequence, strain: NGB-CR92	LC011392.1	0	1	unclassified_Enterobacteriaceae, Raoultella (72%)	799F	1492r	GTGGCTTCCGGAGCTAACGCGTTAAGTCGACCGCCTGGGGAGTACGGCCGCAAGGTTAAA
													ACTCAAATGAATTGACGGGGGCCCGCACAAGCGGTGGAGCATGTGGTTTAATTCGATGCA
													ACGCGAAGAACCTTACCTACTCTTGACATCCAGAGAACTTAGCAGAGATGCTTTGGTGCC
													TTCGGGAACTCTGAGACAGGTGCTGCATGGCTGTCGTCAGCTCGTGTTGTGAAATGTTGG
													GTTAAGTCCCGCAACGAGCGCAACCCTTATCCTTTGTTGCCAGCGATTCGGTCGGGAACT
													CAAAGGAGACTGCCAGTGATAAACTGGAGGAAGGTGGGGATGACGTCAAGTCATCATGGC
													CCTTACGAGTAGGGCTACACACGTGCTACAATGGCATATACAAAGAGAAGCGACCTCGCG
													AGAGCAAGCGGACCTCATAAAGTATGTCGTA
UnclassifiedEnterobacteriaceae_Strain_EKM402G	watermelon (crimson sweet)	seed	commercial seeds	KT281303	Uncultured bacterium clone yf6clone72, Bacterium JUN-12, Uncultured bacterium clone H4, Enterobacter hormaechei strain HDYM-06, Enterobacter cloacae strain ECNIH5, complete genome	Uncultured bacterium clone yf6clone72 16S ribosomal RNA gene, partial sequence	HQ610813.1	0	0.99	Unclasiified Enterobacteriaceae, Escherichia/Shigella (62%)	799F	1492r	GGAACTTGCCAGAGATGGCTTGGTGCCTTCGGGAACCNTGAGACAGGTGCTGCATGGCTG
													TCGTCAGCTCGTGTTGTGAAATGTTGGGTTAAGTCCCGCAACGAGCGCAACCCTTATCCT
													TTGTTGCCAGCGGTCCGGCCGGGAACTCAAAGGAGACTGCCAGTGATAAACTGGAGGAAG
													GTGGGGATGACGTCAAGTCATCATGGCCCTTACGAGTAGGGCTACACACGTGCTACAATG
													GCGCATACAAAGAGAAGCGAACTCGCGAGAGCAAGCGGACCTCATAAAGTGCGTCGTAGT
													CCGGATCGGAGTCTGCAACTCGACTCCGTGAAGTCGGAATCGCTAGTAATCGTGGATCAG
													AATGCCACGGTGAATACGTTCCCGGGCCTTGTACACACCGCCCGTCACACCATGGGAGTG
													GGTTGCAAAAGAAGTAGGTAGCTTAACCTTCGGGAGGGCGCTTACCACTTTGTGATTCAT
													GACTGGGGTGAAGTCGTAAC
Bacillus_Strain_EKM410B	watermelon (crimson sweet)	seed	commercial seeds	KT281348	Bacillus safensis strain IHB B 14105, Bacillus pumilus strain IHB B 15516, Bacillus pumilus strain 2.2, Bacillus pumilus strain 1.19, Bacillus sp. BAB-4112	Bacillus safensis strain IHB B 14105 16S ribosomal RNA gene, partial sequence	KM817280.1	0	1	Bacillus (100%)	799F	1492r	TTCCGCCCCTTAGTGCTGCAGCTAACGCATTAAGCACTCCGCCTGGGGAGTACGGTCGCA
													AGACTGAAACTCAAAGGAATTGACGGGGGCCCGCACAAGCGGTGGAGCATGTGGTTTAAT
													TCGAAGCAACGCGAAGAACCTTACCAGGTCTTGACATCCTCTGACAACCCTAGAGATAGG
													GCTTTCCCTTCGGGGACAGAGTGACAGGTGGTGCATGGTTGTCGTCAGCTCGTGTCGTGA
													GATGTTGGGTTAAGTCCCGCAACGAGCGCAACCCTTGATCTTAGTTGCCAGCATTCAGTT
													GGGCACTCTAAGGTGACTGCCGGTGACAAACCGGAGGAAGGTGGGGATGACGTCAAATCA
													TCATGCCCCTTATGACCTGGGCTACACACGTGCTACAATGGACAGAACAAAGGGCTGCAA
													GACCGCAAGGTTTAGCCAATCCCATAAATCTGTTCTCAGTTCGGATCGCAGTCTGCAACT
													CGACTGCGTGAAGCTGGAATCGCTAGTAATCGCGGATCAGCATGCCGCGGTGAATACGTT
													CCCGGGCCTTGTACACACCGCCCGTCACACCACGAGAGTTTGCAACACCCGAAGTCGGTG
													AGGTAACCTTTATGGAGCCAGCCGCCGAAGGTGGGGCAGATGATTGGGGTGAAGTCGTAA
													C
Bacillus_Strain_EKM408B	watermelon (crimson sweet)	seed	commercial seeds	KT281346	Bacillus altitudinis strain IHB B 15457, Bacillus sp. XQW1, Bacillus altitudinis strain ML-22, Bacillus sp. 7B-769, Bacillus sp. SAUK18-1, Bacillus pumilus strain HT-Z45, Bacillus aerophilus strain NIOT-Ch-27, Bacillus stratosphericus strain IHB B 6832	Bacillus altitudinis strain IHB B 15457 16S ribosomal RNA gene, partial sequence	KM817260.1	0	1	Bacillus (100%)	799F	1492r	TTCCGCCCCTTAGTGCTGCAGCTAACGCATTAAGCACTCCGCCTGGGGAGTACGGTCGCA
													AGACTGAAACTCAAAGGAATTGACGGGGGCCCGCACAAGCGGTGGAGCATGTGGTTTAAT
													TCGAAGCAACGCGAAGAACCTTACCAGGTCTTGACATCCTCTGACAACCCTAGAGATAGG
													GCTTTCCCTTCGGGGACAGAGTGACAGGTGGTGCATGGTTGTCGTCAGCTCGTGTCGTGA
													GATGTTGGGTTAAGTCCCGCAACGAGCGCAACCCTTGATCTTAGTTGCCAGCATTCAGTT
													GGGCACTCTAAGGTGACTGCCGGTGACAAACCGGAGGAAGGTGGGGATGACGTCAAATCA
													TCATGCCCCTTATGACCTGGGCTACACACGTGCTACAATGGACAGAACAAAGGGCTGCGA
													GACCGCAAGGTTTAGCCAATCCCACAAATCTGTTCTCAGTTCGGATCGCAGTCTGCAACT
													CGACTGCGTGAAGCTGGAATCGCTAGTAATCGCGGATCAGCATGCCGCGGTGAATACGTT
													CCCGGGCCTTGTACACACCGCCCGTCACACCACGAGAGTTTGCAACACCCGAAGTCGGTG
													AGGTAACCTTTATGGAGCCAGCCGCCGAAGGTGGGGCAGATGATTGGGGTGAAGTC
Bacillus_Strain_EKM409B	watermelon (crimson sweet)	seed	commercial seeds	KT281347	Bacillus altitudinis strain IHB B 15457, Bacillus sp. XQW1, Bacillus altitudinis strain ML-22, Bacillus sp. 7B-769, Bacillus sp. SAUK18-1, Bacillus pumilus strain HT-Z45, Bacillus aerophilus strain NIOT-Ch-27, Bacillus stratosphericus strain IHB B 6832	Bacillus altitudinis strain IHB B 15457 16S ribosomal RNA gene, partial sequence	KM817260.1	0	1	Bacillus (100%)	799F	1492r	TTCCGCCCCTTAGTGCTGCAGCTAACGCATTAAGCACTCCGCCTGGGGAGTACGGTCGCA
													AGACTGAAACTCAAAGGAATTGACGGGGGCCCGCACAAGCGGTGGAGCATGTGGTTTAAT
													TCGAAGCAACGCGAAGAACCTTACCAGGTCTTGACATCCTCTGACAACCCTAGAGATAGG
													GCTTTCCCTTCGGGGACAGAGTGACAGGTGGTGCATGGTTGTCGTCAGCTCGTGTCGTGA
													GATGTTGGGTTAAGTCCCGCAACGAGCGCAACCCTTGATCTTAGTTGCCAGCATTCAGTT
													GGGCACTCTAAGGTGACTGCCGGTGACAAACCGGAGGAAGGTGGGGATGACGTCAAATCA
													TCATGCCCCTTATGACCTGGGCTACACACGTGCTACAATGGACAGAACAAAGGGCTGCGA
													GACCGCAAGGTTTAGCCAATCCCACAAATCTGTTCTCAGTTCGGATCGCAGTCTGCAACT
													CGACTGCGTGAAGCTGGAATCGCTAGTAATCGCGGATCAGCATGCCGCGGTGAATACGTT
													CCCGGGCCTTGTACACACCGCCCGTCACACCACGAGAGTTTGCAACACCCGAAGTCGGTG
													AGGTAACCTTTATGGAGCCAGCCGCCGAAGGTGGGGCAGATGATTGGGGTGAAGTC
Bacillus_Strain_EKM416B	watermelon (crimson sweet)	seed	commercial seeds	KT281354	[Brevibacterium] halotolerans strain IHB B 15705, Bacillus methylotrophicus strain IHB B 18137, [Brevibacterium] halotolerans strain IHB B 18102, [Brevibacterium] halotolerans strain IHB B 15803, Bacillus siamensis strain IHB B 15652	[Brevibacterium] halotolerans strain IHB B 15705 16S ribosomal RNA gene, partial sequence	KM817263.1	0	1	Bacillus (100%)	799F	1492r	TTCCGCCCCTTAGTGCTGCAGCTAACGCATTAAGCACTCCGCCTGGGGAGTACGGTCGCA
													AGACTGAAACTCAAAGGAATTGACGGGGGCCCGCACAAGCGGTGGAGCATGTGGTTTAAT
													TCGAAGCAACGCGAAGAACCTTACCAGGTCTTGACATCCTCTGACAATCCTAGAGATAGG
													ACGTCCCCTTCGGGGGCAGAGTGACAGGTGGTGCATGGTTGTCGTCAGCTCGTGTCGTGA
													GATGTTGGGTTAAGTCCCGCAACGAGCGCAACCCTTGATCTTAGTTGCCAGCATTCAGTT
													GGGCACTCTAAGGTGACTGCCGGTGACAAACCGGAGGAAGGTGGGGATGACGTCAAATCA
													TCATGCCCCTTATGACCTGGGCTACACACGTGCTACAATGGACAGAACAAAGGGCAGCGA
													AACCGCGAGGTTAAGCCAATCCCACAAATCTGTTCTCAGTTCGGATCGCAGTCTGCAACT
													CGACTGCGTGAAGCTGGAATCGCTAGTAATCGCGGATCAGCATGCCGCGGTGAATACGTT
													CCCGGGCCTTGTACACACCGCCCGTCACACCACGAGAGTTTGTAACACCCGAAGTCGGTG
													AGGTAACCTTTATGGAGCCAGCCGCCGAAGGTGGGACAGATGATTGGGGTGAAGTC
Bacillus_Strain_EKM417B	watermelon (crimson sweet)	seed	commercial seeds	KT281355	[Brevibacterium] halotolerans strain IHB B 15705, Bacillus methylotrophicus strain IHB B 18137, [Brevibacterium] halotolerans strain IHB B 18102, [Brevibacterium] halotolerans strain IHB B 15803, Bacillus siamensis strain IHB B 15652, Bacillus siamensis strain IHB B 15650	[Brevibacterium] halotolerans strain IHB B 15705 16S ribosomal RNA gene, partial sequence	KM817263.1	0	1	Bacillus (100%)	799F	1492r	TAGGGGGTTTCCGCCCCTTAGTGCTGCAGCTAACGCATTAAGCACTCCGCCTGGGGAGTA
													CGGTCGCAAGACTGAAACTCAAAGGAATTGACGGGGGCCCGCACAAGCGGTGGAGCATGT
													GGTTTAATTCGAAGCAACGCGAAGAACCTTACCAGGTCTTGACATCCTCTGACAATCCTA
													GAGATAGGACGTCCCCTTCGGGGGCAGAGTGACAGGTGGTGCATGGTTGTCGTCAGCTCG
													TGTCGTGAGATGTTGGGTTAAGTCCCGCAACGAGCGCAACCCTTGATCTTAGTTGCCAGC
													ATTCAGTTGGGCACTCTAAGGTGACTGCCGGTGACAAACCGGAGGAAGGTGGGGATGACG
													TCAAATCATCATGCCCCTTATGACCTGGGCTACACACGTGCTACAATGGACAGAACAAAG
													GGCAGCGAAACCGCGAGGTTAAGCCAATCCCACAAATCTGTTCTCAGTTCGGATCGCAGT
													CTGCAACTCGACTGCGTGAAGCTGGAATCGCTAGTAATCGCGGATCAGCATGCCGCGGTG
													AATACGTTCCCGGGCCTTGTACACACCGCCCGTCACACCACGAGAGTTTGTAACACCCGA
													AGTCGGTGAGGTAACCTTTATGGAGCCAGCCGCCGAAGGTGGGACAGATGATTGGGGTGA
													A
UnclassifiedEnterobacteriaceae_Strain_EKM403G	watermelon (crimson sweet)	seed	commercial seeds	KT281304	Uncultured bacterium clone yf6clone72, Bacterium JUN-12, Enterobacter hormaechei strain HDYM-06, Uncultured bacterium clone DVBSD_M69, Uncultured bacterium clone H4	Uncultured bacterium clone yf6clone72 16S ribosomal RNA gene, partial sequence	HQ610813.1	0	0.99	Unclassified Enterobacteriaceae, Escherichia/shigella (79%)	799F	1492r	GAACTTGCCAGAGATGCTTTGGTGCCTTCGGGAACCGTGAGACAGGTGCTGCATGGCTGT
													CGTCAGCTCGTGTTGTGAAATGTTGGGTTAAGTCCCGCAACGAGCGCAACCCTTATCCTT
													TGTTGCCAGCGGTCCGGCCGGGAACTCAAAGGAGACTGCCAGTGATAAACTGGAGGAAGG
													TGGGGATGACGTCAAGTCATCATGGCCCTTACGAGTAGGGCTACACACGTGCTACAATGG
													CGCATACAAAGAGAAGCGAACTCGCGAGAGCAAGCGGACCTCATAAAGTGCGTCGTAGTC
													CGGATCGGAGTCTGCAACTCGACTCCGTGAAGTCGGAATCGCTAGTAATCGTGGATCAGA
													ATGCCACGGTGAATACGTTCCCGGGCCTTGTACACACCGCCCGTCACACCATGGGAGTGG
													GTTGCAAAAGAAGTAGGTAGCTTAACCTTCGGGAGGGCGCTTACCACTTTGTGATTCATG
													ACTGGGGTGAA
Leuconostoc_Strain_EKM401C	watermelon(crimson sweet)	seed	commercial seeds	KT281332	Uncultured Leuconostoc sp. clone QCQX-7, Uncultured bacterium clone Woods-Hole_a5723, Uncultured bacterium clone Woods-Hole_a5203, Leuconostoc citreum strain PON10080, Leuconostoc citreum strain PON10087	Uncultured Leuconostoc sp. clone QCQX-7 16S ribosomal RNA gene, partial sequence	KF984357.1	0	1	Leuconostoc (100%)	799F	1492r	CCGAAGCTAACGCATTAAGTATTCCGCCTGGGGAGTACGACCGCAAGGTTGAAACTCAAA
													GGAATTGACGGGGACCCGCACAAGCGGTGGAGCATGTGGTTTAATTCGAAGCAACGCGAA
													GAACCTTACCAGGTCTTGACATCCTTTGAAGCTTTTAGAGATAGAAGTGTTCTCTTCGGA
													GACAAAGTGACAGGTGGTGCATGGTCGTCGTCAGCTCGTGTCGTGAGATGTTGGGTTAAG
													TCCCGCAACGAGCGCAACCCTTATTGTTAGTTGCCAGCATTCAGTTGGGCACTCTAGCGA
													GACTGCCGGTGACAAACCGGAGGAAGGCGGGGACGACGTCAGATCATCATGCCCCTTATG
													ACCTGGGCTACACACGTGCTACAATGGCGTATACAACGAGTTGCCAACCTGCGAAGGTGA
													GCTAATCTCTTAAAGTACGTCTCAGTTCGGACTGCAGTCTGCAACTCGACTGCACGAAGT
													CGGAATCGCTAGTAATCGCGGATCAGCACGCCGCGGTGAATACGTTCCCGGGTCTTGTAC
													ACACCGCCCGTCACACCATGGGAGTTTGTAATGCCCAAAGCCGGTGGCCTAACCTTCGGG
													AGGGAGCCGTCTAAGGCAGGACAGATGACTGGGGTGAAGTC
UnclassifiedEnterobacteriaceae_Strain_EKM403K	watermelon(crimson sweet)	seed	commercial seeds	KT281294	Uncultured bacterium clone 160, Enterobacteriaceae bacterium A52(2010), Uncultured bacterium gene for 16S rRNA, partial sequence, clone: W10, Uncultured bacterium clone XXM_1_062, Endophytic bacterium CL11b, Uncultured bacterium clone Ce.so-F-DM-HN-14-1	Uncultured bacterium clone 160 16S ribosomal RNA gene, partial sequence	JX271917.1	0	1	unclassified_Enterobacteriaceae, Raoultella (47%)	799F	1492r	GTGGCTTCCGGAGCTAACGCGTTAAGTCGACCGCCTGGGGAGTACGGCCGCAAGGTTAAA
													ACTCAAATGAATTGACGGGGGCCCGCACAAGCGGTGGAGCATGTGGTTTAATTCGATGCA
													ACGCGAAGAACCTTACCTACTCTTGACATCCAGAGAACTTAGCAGAGATGCTTTGGTGCC
													TTCGGGAACTCTGAGACAGGTGCTGCATGGCTGTCGTCAGCTCGTGTTGTGAAATGTTGG
													GTTAAGTCCCGCAACGAGCGCAACCCTTATCCTTTGTTGCCAGCGATTCGGTCGGGAACT
													CAAAGGAGACTGCCAGTGATAAACTGGAGGAAGGTGGGGATGACGTCAAGTCATCATGGC
													CCTTACGAGTAGGGCTACACACGTGCTACAATGGCATATACAAAGAGAAGCGACCTCGCG
													AGAGCAAGCGGACCTCATAAAGTATGTCGTAGTCCGGATCGGAGTCTGCAACTCGACTCC
													GTGAAGTCGGAATCGCTAGTAATCGTGGATCAGAATGCCACGGTGAATACGTTCCCGGGC
													CTTGTACACACCGCCCGTCACACCATGGGAGTGGGTTGCAAAAGAAGTAGGTAGCTTAAC
													CTTCGGGAGGGCGCTTACCACTTTGTGATTCATGACTGGGGTGAAGTC
Bacillus_Strain_EKM420B	watermelon(crimson sweet)	seed	commercial seeds	KT281357	[Brevibacterium] halotolerans strain IHB B 15705, Bacillus methylotrophicus strain IHB B 18137, [Brevibacterium] halotolerans strain IHB B 18102, [Brevibacterium] halotolerans strain IHB B 15803, Bacillus siamensis strain IHB B 15652, Bacillus siamensis strain IHB B 15650	[Brevibacterium] halotolerans strain IHB B 15705 16S ribosomal RNA gene, partial sequence	KM817263.1	0	1	Bacillus (100%)	799F	1492r	TGTTAGGGGGTTTCCGCCCCTTAGTGCTGCAGCTAACGCATTAAGCACTCCGCCTGGGGA
													GTACGGTCGCAAGACTGAAACTCAAAGGAATTGACGGGGGCCCGCACAAGCGGTGGAGCA
													TGTGGTTTAATTCGAAGCAACGCGAAGAACCTTACCAGGTCTTGACATCCTCTGACAATC
													CTAGAGATAGGACGTCCCCTTCGGGGGCAGAGTGACAGGTGGTGCATGGTTGTCGTCAGC
													TCGTGTCGTGAGATGTTGGGTTAAGTCCCGCAACGAGCGCAACCCTTGATCTTAGTTGCC
													AGCATTCAGTTGGGCACTCTAAGGTGACTGCCGGTGACAAACCGGAGGAAGGTGGGGATG
													ACGTCAAATCATCATGCCCCTTATGACCTGGGCTACACACGTGCTACAATGGACAGAACA
													AAGGGCAGCGAAACCGCGAGGTTAAGCCAATCCCACAAATCTGTTCTCAGTTCGGATCGC
													AGTCTGCAACTCGACTGCGTGAAGCTGGAATCGCTAGTAATCGCGGATCAGCATGCCGCG
													GTGAATACGTTCCCGGGCCTTGTACACACCGCCCGTCACACCACGAGAGTTTGTAACACC
													CGAAGTCGGTGAGGTAACCTTTATGGAGCCAGCCGCCGAAGGTGGGACAGATGATTGGGG
													TGAAGTC
Pseudomonas_Strain_EKM401A	Fresh watermelon	seed	fresh seeds	KT281312	Pseudomonas sp. SAP705.1, Uncultured endophytic bacterium partial 16S rRNA gene, clone Jkk8B04.M13-F, Uncultured bacterium clone 47-9BM, Pseudomonas sp. JAN, Pseudomonas sp. Fa20	Pseudomonas sp. SAP705.1 16S ribosomal RNA gene, partial sequence	JX067667.1	0	0.99	Pseudomonas (100%)	799F	1492r	GTTGGGAGTCTTGACTCTTAGTGGCGCAGCTAACGCATTAAGTTGACCGCCTGGGGAGTA
													CGGCCGCAAGGTTAAAACTCAAATGAATTGACGGGGGCCCGCACAAGCGGTGGAGCATGT
													GGTTTAATTCGAAGCAACGCGAAGAACCTTACCAGGCCTTGACATCCAATGAACTTTCCA
													GAGATGGATTGGTGCCTTCGGGAACATTGAGACAGGTGCTGCATGGCTGTCGTCAGCTCG
													TGTCGTGAGATGTTGGGTTAAGTCCCGTAACGAGCGCAACCCTTGTCCTTAGTTACCAGC
													ACGTTATGGTGGGCACTCTAAGGAGACTGCCGGTGACAAACCGGAGGAAGGTGGGGATGA
													CGTCAAGTCATCATGGCCCTTACGGCCTGGGCTACACACGTGCTACAATGGTCGGTACAG
													AGGGTTGCCAAGCCGCGAGGTGGAGCTAATCTCACAAAACCGATCGTAGTCCGGATCGCA
													GTCTGCAACTCGACTGCGTGAAGTCGGAATCGCTAGTAATCGCGAATCAGAATGTCGCGG
													TGAATACGTTCCCGGGCCTTGTACACACCGCCCGTCACACCATGGGAGTGGGTTGCACCA
													GAAGTAGCTAGTCTAACCNTCNGGAGGACGGTTACCACGGTGTGATTCATGACTGGGGTG
													AA
Bacillus_Strain_EKM418B	Fresh watermelon	seed	fresh seeds	KT281356	Bacillus aryabhattai strain IHB B 16518, Bacillus aryabhattai strain IHB B 15639, Bacillus aryabhattai strain IHB B 15622, Bacillus megaterium strain 8S6, Bacillus sp. SKM7, Bacillus megaterium strain MB1-42	Bacillus aryabhattai strain IHB B 16518 16S ribosomal RNA gene, partial sequence	KM817271.1	0	1	Bacillus (100%)	799F	1492r	TTCCGCCCTTTAGTGCTGCAGCTAACGCATTAAGCACTCCGCCTGGGGAGTACGGTCGCA
													AGACTGAAACTCAAAGGAATTGACGGGGGCCCGCACAAGCGGTGGAGCATGTGGTTTAAT
													TCGAAGCAACGCGAAGAACCTTACCAGGTCTTGACATCCTCTGACAACTCTAGAGATAGA
													GCGTTCCCCTTCGGGGGACAGAGTGACAGGTGGTGCATGGTTGTCGTCAGCTCGTGTCGT
													GAGATGTTGGGTTAAGTCCCGCAACGAGCGCAACCCTTGATCTTAGTTGCCAGCATTTAG
													TTGGGCACTCTAAGGTGACTGCCGGTGACAAACCGGAGGAAGGTGGGGATGACGTCAAAT
													CATCATGCCCCTTATGACCTGGGCTACACACGTGCTACAATGGATGGTACAAAGGGCTGC
													AAGACCGCGAGGTCAAGCCAATCCCATAAAACCATTCTCAGTTCGGATTGTAGGCTGCAA
													CTCGCCTACATGAAGCTGGAATCGCTAGTAATCGCGGATCAGCATGCCGCGGTGAATACG
													TTCCCGGGCCTTGTACACACCGCCCGTCACACCACGAGAGTTTGTAACACCCGAAGTCGG
													TGGAGTAACCGTAAGGAGCTAGCCGCCTAAGGTGGGACAGATGATTGGGGTGAAGTC
Pseudomonas_Strain_EKM402A	Fresh watermelon	seed	fresh seeds	KT281313	Pseudomonas sp. SAP705.1, Uncultured endophytic bacterium, Uncultured bacterium clone 47-9BM, Pseudomonas sp. JAN, Pseudomonas sp. Fa20	Pseudomonas sp. SAP705.1 16S ribosomal RNA gene, partial sequence	JX067667.1	0	0.99	Pseudomonas (100%)	799F	1492r	CGTTGGGAGTCTTGACTCTTAGTGGCGCAGCTAACGCATTAAGTTGACCGCCTGGGGAGT
													ACGGCCGCAAGGTTAAAACTCAAATGAATTGACGGGGGCCCGCACAAGCGGTGGAGCATG
													TGGTTTAATTCGAAGCAACGCGAAGAACCTTACCAGGCCTTGACATCCAATGAACTTTCC
													AGAGATGGATTGGTGCCTTCGGGAACATTGAGACAGGTGCTGCATGGCTGTCGTCAGCTC
													GTGTCGTGAGATGTTGGGTTAAGTCCCGTAACGAGCGCAACCCTTGTCCTTAGTTACCAG
													CACGTTATGGTGGGCACTCTAAGGAGACTGCCGGTGACAAACCGGAGGAAGGTGGGGATG
													ACGTCAAGTCATCATGGCCCTTACGGCCTGGGCTACACACGTGCTACAATGGTCGGTACA
													GAGGGTTGCCAAGCCGCGAGGTGGAGCTAATCTCACAAAACCGATCGTAGTCCGGATCGC
													AGTCTGCAACTCGACTGCGTGAAGTCGGAATCGCTAGTAATCGCGAATCAGAATGTCGCG
													GTGAATACGTTCCCGGGCCTTGTACACACCGCCCGTCACACCATGGGAGTGGGTTGCACC
													AGAAGTAGCTAGTCTAACCNTCGGGAGGACGGTTACCACGGTGTGATTCATGACTGGGGT
													GAAGTC
Bacillus_Strain_EKM419B	Fresh watermelon	seed	fresh seeds	KT281358	Endophytic bacterium CL9A, Endophytic bacterium CR8b, Endophytic bacterium WR19A, Bacillus aryabhattai strain IHB B 16518, Bacillus aryabhattai strain IHB B 15639	Endophytic bacterium CL9A 16S ribosomal RNA gene, partial sequence	EU088082.1	0	0.99	Bacillus (99%)	799F	1492r	TAGTGTTAGAGGGTTTCCGCCCTTNAGTGCTGCAGCTAACGCATTAAGCACTCCGCCTGG
													GGAGTACGGTCGCAAGACTGAAACTCAAAGGAATTGACGGGGGCCCGCACAAGCGGTGGA
													GCATGTGGTTTAATTCGAAGCAACGCGAAGAACCTTACCAGGTCTTGACATCCTCTGACA
													ACTCTAGAGATAGAGCGTTCCCCTTCGGGGGACAGAGTGACAGGTGGTGCATGGTTGTCG
													TCAGCTCGTGTCGTGAGATGTTGGGTTAAGTCCCGCAACGAGCGCAACCCTTGATCTTAG
													TTGCCAGCATTTAGTTGGGCACTCTAAGGTGACTGCCGGTGACAAACCGGAGGAAGGTGG
													GGATGACGTCAAATCATCATGCCCCTTATGACCTGGGCTACACACGTGCTACAATGGATG
													GTACAAAGGGCTGCAAGACCGCGAGGTCAAGCCAATCCCATAAAACCATTCTCAGTTCGG
													ATTGTAGGCTGCAACTCGCCTACATGAAGCTGGAATCGCTAGTAATCGCGGATCAGCATG
													CCGCGGTGAATACGTTCCCGGGCCTTGTACACACCGCCCGTCACACCACGAGAGTTTGTA
													ACACCCGAAGTCGGTGGAGTAACCGTAAGGAGCTAGCCGCCTAAGGTGGGACAGATGATT
													GGGGTGAAGT
Pseudomonas_Strain_EKM403A	Fresh watermelon	seed	fresh seeds	KT281314	Uncultured Pseudomonas sp. clone IE34LQE04EO7P1, Pseudomonas rhizosphaerae strain BKB1, Pseudomonas rhizosphaerae strain R2SsM1P1C15, Pseudomonas rhizosphaerae strain R2SsM2P1C1, Pseudomonas sp. SAP705.1	Uncultured Pseudomonas sp. clone IE34LQE04EO7P1 16S ribosomal RNA gene, partial sequence	KM271973.1	0	0.99	Pseudomonas (100%)	799F	1492r	GTTGGGAGTCTTGACTCTTAGTGGCGCAGCTAACGCATTAAGTTGACCGCCTGGGGAGTA
													CGGCCGCAAGGTTAAAACTCAAATGAATTGACGGGGGCCCGCACAAGCGGTGGAGCATGT
													GGTTTAATTCGAAGCAACGCGAAGAACCTTACCAGGCCTTGACATCCAATGAACTTTCCA
													GAGATGGATTGGTGCCTTCGGGAACATTGAGACAGGTGCTGCATGGCTGTCGTCAGCTCG
													TGTCGTGAGATGTTGGGTTAAGTCCCGTAACGAGCGCAACCCTTGTCCTTAGTTACCAGC
													ACGTTATGGTGGGCACTCTAAGGAGACTGCCGGTGACAAACCGGAGGAAGGTGGGGATGA
													CGTCAAGTCATCATGGCCCTTACGGCCTGGGCTACACACGTGCTACAATGGTCGGTACAG
													AGGGTTGCCAAGCCGCGAGGTGGAGCTAATCTCACAAAACCGATCGTAGTCCGGATCGCA
													GTCTGCAACTCGACTGCGTGAAGTCGGAATCGCTAGTAATCGCGAATCAGAATGTCGCGG
													TGAATACGTTCCCGGGCCTTGTACACACCGCCCGTCACACCATGGGAGTGGGTTGCACCA
													GAAGTAGCTAGTCTAACC
Paenibacillus_Strain_EKM201P	cantaloupe(Delicious)	seed	commercial seeds	KT281424	Paenibacillus polymyxa strain DZBT02 16S ribosomal RNA gene, Paenibacillus polymyxa strain DZBT03 16S ribosomal RNA gene, Azotobacter vinelandii partial 16S rRNA gene, Paenibacillus polymyxa strain S960 16S ribosomal RNA gene, Paenibacillus sp. SSKSD13 16S ribosomal RNA gene, Paenibacillus sp. SSKSD3 16S ribosomal RNA gene, Paenibacillus sp. CZP1 16S ribosomal RNA gene, Paenibacillus sp. WS07 16S…	Paenibacillus polymyxa strain DZBT02 16S ribosomal RNA gene, partial sequence	KM191296.1	0	1	Paenibacillus (100%)	799F	1492r	TTCGATACCCTTGGTGCCGAAGTTAACACATTAAGCATTCCGCCTGGGGAGTACGGTCGC
													AAGACTGAAACTCAAAGGAATTGACGGGGACCCGCACAAGCAGTGGAGTATGTGGTTTAA
													TTCGAAGCAACGCGAAGAACCTTACCAGGTCTTGACATCCCTCTGACCGGTCTAGAGATA
													GACCTTTCCTTCGGGACAGAGGAGACAGGTGGTGCATGGTTGTCGTCAGCTCGTGTCGTG
													AGATGTTGGGTTAAGTCCCGCAACGAGCGCAACCCTTATGCTTAGTTGCCAGCAGGTCAA
													GCTGGGCACTCTAAGCAGACTGCCGGTGACAAACCGGAGGAAGGTGGGGATGACGTCAAA
													TCATCATGCCCCTTATGACCTGGGCTACACACGTACTACAATGGCCGGTACAACGGGAAG
													CGAAGCCGCGAGGTGGAGCCAATCCTAGAAAAGCCGGTCTCAGTTCGGATTGTAGGCTGC
													AACTCGCCTACATGAAGTCGGAATTGCTAGTAATCGCGGATCAGCATGCCGCGGTGAATA
													CGTTCCCGGGTCTTGTACACACCGCCCGTCACACCACGAGAGTTTACAACACCCGAAGTC
													GGTGAGGTAACCGCAAGG
Paenibacillus_Strain_EKM202P	cantaloupe(Delicious)	seed	commercial seeds	KT281420	Paenibacillus polymyxa strain DZBT02 16S ribosomal RNA gene, Paenibacillus polymyxa strain DZBT03 16S ribosomal RNA gene, Azotobacter vinelandii partial 16S rRNA gene, Paenibacillus polymyxa strain S960 16S ribosomal RNA gene, Paenibacillus sp. SSKSD13 16S ribosomal RNA gene, Paenibacillus sp. SSKSD3 16S ribosomal RNA gene, Paenibacillus sp. CZP1 16S ribosomal RNA gene, Paenibacillus sp. WS07 16S…	Paenibacillus polymyxa strain DZBT02 16S ribosomal RNA gene, partial sequence	KM191296.1	0	1	Paenibacillus (100%)	799F	1492r	TAGGGGTTTCGATACCCTTGGTGCCGAAGTTAACACATTAAGCATTCCGCCTGGGGAGTA
													CGGTCGCAAGACTGAAACTCAAAGGAATTGACGGGGACCCGCACAAGCAGTGGAGTATGT
													GGTTTAATTCGAAGCAACGCGAAGAACCTTACCAGGTCTTGACATCCCTCTGACCGGTCT
													AGAGATAGACCTTTCCTTCGGGACAGAGGAGACAGGTGGTGCATGGTTGTCGTCAGCTCG
													TGTCGTGAGATGTTGGGTTAAGTCCCGCAACGAGCGCAACCCTTATGCTTAGTTGCCAGC
													AGGTCAAGCTGGGCACTCTAAGCAGACTGCCGGTGACAAACCGGAGGAAGGTGGGGATGA
													CGTCAAATCATCATGCCCCTTATGACCTGGGCTACACACGTACTACAATGGCCGGTACAA
													CGGGAAGCGAAGCCGCGAGGTGGAGCCAATCCTAGAAAAGCCGGTCTCAGTTCGGATTGT
													AGGCTGCAACTCGCCTACATGAAGTCGGAATTGCTAGTAATCGCGGATCAGCATGCCGCG
													GTGAATACGTTCCCGGGTCTTGTACACACCGCCCGTCACACCACGAGAGTTTACAACACC
													CGAAGTCGGTGAGGTAACCGCAAGG
Paenibacillus_Strain_EKM203P	cantaloupe(Delicious)	seed	commercial seeds	KT281422	Paenibacillus sp. JDR-2, Paenibacillus polymyxa, Paenibacillus sabinae	Paenibacillus sp. 7B-841 16S ribosomal RNA gene, partial sequence	KF441702.1	0	1	Paenibacillus (100%)	799F	1492r	AGACAGGTGGTGCATGGTTGTCGTCAGCTCGTGTCGTGAGATGTTGGGTTAAGTCCCGCA
													ACGAGCGCAACCCTTATATTTAGTTGCCAGCACTTCGGGTGGGCACTCTAGATAGACTGC
													CGGTGACAAACCGGAGGAAGGTGGGGATGACGTCAAATCATCATGCCCCTTATGACCTGG
													GCTACACACGTACTACAATGGCCGGTACAACGGGCTGCGAAATCGCGAGATGGAGCCAAT
													CCCAACAAAGCCGGTCTCAGTTCGGATTGCAGGCTGCAACTCGCCTGCATGAAGTCGGAA
													TTGCTAGTAATCGCGGATCAGCATGCCGCGGTGAATACGTTCCCGGGTCTTGTACACACC
													GCCCGTCACACCACGAGAGTTTATAACACCCGAAGTCGGTGGGGTAACCGCAAGGAGCCA
													GCCGCCGAAGGTGGGATAGATGATTGGGGTGAAGTCG
Bacillus_Strain_EKM201B	cantaloupe(Delicious)	seed	commercial seeds	KT281394	Bacillus sp. S20705 16S ribosomal RNA gene, Bacillus sp. SR58 16S ribosomal RNA gene, Bacillus sp. S77 16S ribosomal RNA gene, Uncultured bacterium clone 624H2B_9 16S ribosomal RNA gene, Bacillus megaterium QM B1551 strain QM B1551 16S ribosomal RNA, complete sequence, Bacillus sp. SG21 16S ribosomal RNA gene, Bacillus sp. SG8 16S ribosomal RNA gene, Bacillus sp. enrichment culture clone 'megater…	Bacillus sp. S20705 16S ribosomal RNA gene, partial sequence	KF956603.1	0	1	Bacillus (99%)	799F	1492r	TTCCGCCCTTTAGTGCTGCAGCTAACGCATTAAGCACTCCGCCTGGGGAGTACGGTCGCA
													AGACTGAAACTCAAAGGAATTGACGGGGGCCCGCACAAGCGGTGGAGCATGTGGTTTAAT
													TCGAAGCAACGCGAAGAACCTTACCAGGTCTTGACATCCTCTGACAACTCTAGAGATAGA
													GCGTTCCCCTTCGGGGGACAGAGTGACAGGTGGTGCATGGTTGTCGTCAGCTCGTGTCGT
													GAGATGTTGGGTTAAGTCCCGCAACGAGCGCAACCCTTGATCTTAGTTGCCAGCATTCAG
													TTGGGCACTCTAAGGTGACTGCCGGTGACAAACCGGAGGAAGGTGGGGATGACGTCAAAT
													CATCATGCCCCTTATGACCTGGGCTACACACGTGCTACAATGGATGGTACAAAGGGCTGC
													AAGACCGCGAGGTCAAGCCAATCCCATAAAACCATTCTCAGTTCGGATTGTAGGCTGCAA
													CTCGCCTACATGAAGCTGGAATCGCTAGTAATCGCGGATCAGCATGCCGCGGTGAATACG
													TTCCCGGGCCTTGTACACACCGCCCGTCACACCACGAGAGTTTGTAACACCCGAAGTCGG
													TGGAGTAACCGTAAGGAGCTAGCCGCCTAAGGTGGGACAGATGATTGGGGTGAAGTCG
Paenibacillus_Strain_EKM204P	cantaloupe delicious	seed	commercial seeds	KT281429	Paenibacillus polymyxa SQR-21, complete genome, Paenibacillus polymyxa strain DSM 36 16S ribosomal RNA gene, Paenibacillus polymyxa M1 main chromosome, complete genome, Paenibacillus polymyxa SC2 strain SC2 16S ribosomal RNA, complete sequence, Paenibacillus polymyxa SC2, complete genome, Paenibacillus polymyxa strain SC2-4-X 16S ribosomal RNA gene, Paenibacillus polymyxa strain DSM 36 16S riboso…	Paenibacillus polymyxa SQR-21, complete genome	CP006872.1	0	0.99	Paenibacillus (100%)	799F	1492r	CGATACCCTTGGTGCCGAAGTTAACACATTAAGCATTCCGCCTGGGGAGTACGGTCGCAA
													GACTGAAACTCAAAGGAATTGACGGGGACCCGCACAAGCAGTGGAGTATGTGGTTTAATT
													CGAAGCAACGCGAAGAACCTTACCAGGTCTTGACATCCCTCTGACCGGTCTAGAGATAGG
													CCTTTCCTTCGGGACAGAGGAGACAGGTGGTGCATGGTTGTCGTCAGCTCGTGTCGTGAG
													ATGTTGGGTTAAGTCCCGCAACGAGCGCAACCCTTATGCTTAGTTGCCAGCAGGTCAAGC
													TGGGCACTCTAAGCAGACTGCCGGTGACAAACCGGAGGAAGGTGGGGATGACGTCAAATC
													ATCATGCCCCTTATGACCTGGGCTACACACGTACTACAATGGCCGGTACAACGGGAAGCG
													AAGGCGCGAGGTGGAGCCAATCCTAGAAAAGCCGGTCTCAGTTCGGATTGTAGGCTGCAA
													CTCGCCTACATGAAGTCGGAATTGCTAGTAATCGCGGATCAGCATGCCGCGGTGAATACG
													TTCCCGGGTCTTGTACACACCGCCCGTCACACCACGAGAGTTTACAACACCCGAAGTCGG
													TGAGGTAACCGCAAGGAGCCAGCCGCCGAAGGTGGGGTAGATGATTGGGGTGAAGTCG
Paenibacillus_Strain_EKM205P	cantaloupe delicious	seed	commercial seeds	KT281430	Paenibacillus sp. B1017, Paenibacillus polymyxa strain B3, Paenibacillus sp. rif200864, Paenibacillus peoriae strain 265XG7, Paenibacillus peoriae strain GBA757, Paenibacillus peoriae strain N3-4, Paenibacillus polymyxa E681 strain E681	Paenibacillus sp. B1017 16S ribosomal RNA gene, partial sequence	JX266357.1	0	0.99	Paenibacillus (100%)	799F	1492r	TTCGATACCCTTGGTGCCGAAGTTAACACATTAAGCATTCCGCCTGGGGAGTACGGTCGC
													AAGACTGAAACTCAAAGGAATTGACGGGGACCCGCACAAGCAGTGGAGTATGTGGTTTAA
													TTCGAAGCAACGCGAAGAACCTTACCAGGTCTTGACATCCCTCTGACCGGTCTAGAGATA
													TGGCTTTCCTTCGGGACAGAGGAGACAGGTGGTGCATGGTTGTCGTCAGCTCGTGTCGTG
													AGATGTTGGGTTAAGTCCCGCAACGAGCGCAACCCTTATGCTTAGTTGCCAGCAGGTCAA
													GCTGGGCACTCTAAGCAGACTGCCGGTGACAAACCGGAGGAAGGTGGGGATGACGTCAAA
													TCATCATGCCCCTTATGACCTGGGCTACACACGTACTACAATGGCCGGTACAACGGGAAG
													CGAAGCCGCGAGGTGGAGCCAATCCTAGAAAAGCCGGTCTCAGTTCGGATTGTAGGCTGC
													AACTCGCCTACATGAAGTCGGAATTGCTAGTAATCGCGGATCAGCATGCCGCGGTGAATA
													CGTTCCCGGGTCTTGTACACACCGCCCGTCACACCACGAGAGTTTACAACACCCGAAGTC
													GGTGGGGTAACCCGCAAGGGA
Bacillus_Strain_EKM203B	cantaloupe (delicious)	seed	commercial seeds	KT281397	Bacillus siamensis strain IHB B 16121, Bacillus subtilis, Bacillus subtilis strain BCX-1, Bacterium BTC-3, Bacillus subtilis gene for 16S ribosomal RNA, partial sequence, strain: YKCM-AU-3B, Bacillus sp. genome assembly BS34ACh	Bacillus siamensis strain IHB B 16121 16S ribosomal RNA gene, partial sequence	KM817270.1	0	100%*	Bacillus (100%)	799F	1492r	TTCCGCCCCTTAGTGCTGCAGCTAACGCATTAAGCACTCCGCCTGGGGAGTACGGTCGCA
													AGACTGAAACTCAAAGGAATTGACGGGGGCCCGCACAAGCGGTGGAGCATGTGGTTTAAT
													TCGAAGCAACGCGAAGAACCTTACCAGGTCTTGACATCCTCTGACAATCCTAGAGATAGG
													ACGTCCCCTTCGGGGGCAGAGTGACAGGTGGTGCATGGTTGTCGTCAGCTCGTGTCGTGA
													GATGTTGGGTTAAGTCCCGCAACGAGCGCAACCCTTGATCTTAGTTGCCAGCATTCAGTT
													GGGCACTCTAAGGTGACTGCCGGTGACAAACCGGAGGAAGGTGGGGATGACGTCAAATCA
													TCATGCCCCTTATGACCTGGGCTACACACGTGCTACAATGGACAGAACAAAGGGCAGCGA
													AACCGCGAGGTTAAGCCAATCCCACAAATCTGTTCTCAGTTCGGATCGCAGTCTGCAACT
													CGACTGCGTGAAGCTGGAATCGCTAGTAATCGCGGATCAGCATGCCGCGGTGAATACGTT
													CCCGGGCCTTGTACACACCGCCCGTCACACCACGAGAGTTTGTAACACCCGAAGTCGGTG
													AGGTAACCTTTTAGGAGCCAGCCGCCGAA
Paenibacillus_Strain_EKM206P	cantaloupe (delicious)	seed	commercial seeds	KT281426	Paenibacillus sp. B1017, Paenibacillus polymyxa strain B3, Paenibacillus sp. rif200864, Paenibacillus peoriae strain N3-4, Paenibacillus polymyxa E681, Paenibacillus polymyxa strain YNG79, Paenibacillus polymyxa E681, complete genome	Paenibacillus sp. B1017 16S ribosomal RNA gene, partial sequence	JX266357.1	0	0.99	Paenibacillus (100%)	799F	1492r	TTTCGATACCCTTGGTGCCGAAGTTAACACATTAAGCATTCCGCCTGGGGAGTACGGTCG
													CAAGACTGAAACTCAAAGGAATTGACGGGGACCCGCACAAGCAGTGGAGTATGTGGTTTA
													ATTCGAAGCAACGCGAAGAACCTTACCAGGTCTTGACATCCCTCTGACCGGTGTAGAGAT
													ATGGCTTTCCTTCGGGACAGAGGAGACAGGTGGTGCATGGTTGTCGTCAGCTCGTGTCGT
													GAGATGTTGGGTTAAGTCCCGCAACGAGCGCAACCCTTATGCTTAGTTGCCAGCAGGTCA
													AGCTGGGCACTCTAAGCAGACTGCCGGTGACAAACCGGAGGAAGGTGGGGATGACGTCAA
													ATCATCATGCCCCTTATGACCTGGGCTACACACGTACTACAATGGCCGGTACAACGGGAA
													GCGAAGCCGCGAGGTGGAGCCAATCCTAGAAAAGCCGGTCTCAGTTCGGATTGTAGGCTG
													CAACTCGCCTACATGAAGTCGGAATTGCTAGTAATCGCGGATCAGCATGCCGCGGTGAAT
													ACGTTCCCGGGTCTTGTACACACCGCCCGTCACACCACGAGAGTTTACAACACCCGAAGT
													CGGTGGGGTAACCCGCAAGGGAGCCAGCCGCC
Bacillus_Strain_EKM204B	cantaloupe (delicious)	seed	commercial seeds	KT281400	Bacillus siamensis strain IHB B 16121, Bacillus sp. genome assembly BS34Ach, Bacillus subtilis genome assembly BS49Ch, Bacillus subtilis strain SG6, complete genome, Bacillus subtilis strain ATCC 19217, complete genome, Bacillus subtilis strain X3, Bacillus subtilis strain AVS3	Bacillus siamensis strain IHB B 16121 16S ribosomal RNA gene, partial sequence	KM817270.1	0	100%*	Bacillus (100%)	799F	1492r	TTCCGCCCCTTAGTGCTGCAGCTAACGCATTAAGCACTCCGCCTGGGGAGTACGGTCGCA
													AGACTGAAACTCAAAGGAATTGACGGGGGCCCGCACAAGCGGTGGAGCATGTGGTTTAAT
													TCGAAGCAACGCGAAGAACCTTACCAGGTCTTGACATCCTCTGACAATCCTAGAGATAGG
													ACGTCCCCTTCGGGGGCAGAGTGACAGGTGGTGCATGGTTGTCGTCAGCTCGTGTCGTGA
													GATGTTGGGTTAAGTCCCGCAACGAGCGCAACCCTTGATCTTAGTTGCCAGCATTCAGTT
													GGGCACTCTAAGGTGACTGCCGGTGACAAACCGGAGGAAGGTGGGGATGACGTCAAATCA
													TCATGCCCCTTATGACCTGGGCTACACACGTGCTACAATGGACAGAACAAAGGGCAGCGA
													AACCGCGAGGTTAAGCCAATCCCACAAATCTGTTCTCAGTTCGGATCGCAGTCTGCAACT
													CGACTGCGTGAAGCTGGAATCGCTAGTAATCGCGGATCAGCATGCCGCGGTGAATACGTT
													CCCGGGCCTTGTACACACCGCCCGTCACACCACGAGAGTTTGTAACACCCGAAGTCGGTG
													AGGTAACCTTTTAGGAGCCAGCCGCCGAAGGTGGGACAGATGATTGGGGTGAAGTCG
Bacillus_Strain_EKM205B	cantaloupe (delicious)	seed	commercial seeds	KT281395	Bacillus siamensis strain IHB B 16121, Bacillus sp. genome assembly BS34Ach, Bacillus subtilis genome assembly BS49Ch, Bacillus subtilis strain SG6, complete genome, Bacillus subtilis strain ATCC 19217, complete genome, Bacillus subtilis strain X3, Bacillus subtilis strain DZBP03, Bacillus subtilis strain DZBP02	Bacillus siamensis strain IHB B 16121 16S ribosomal RNA gene, partial sequence	KM817270.1	0	100%*	Bacillus (100%)	799F	1492r	TTCCGCCCCTTAGTGCTGCAGCTAACGCATTAAGCACTCCGCCTGGGGAGTACGGTCGCA
													AGACTGAAACTCAAAGGAATTGACGGGGGCCCGCACAAGCGGTGGAGCATGTGGTTTAAT
													TCGAAGCAACGCGAAGAACCTTACCAGGTCTTGACATCCTCTGACAATCCTAGAGATAGG
													ACGTCCCCTTCGGGGGCAGAGTGACAGGTGGTGCATGGTTGTCGTCAGCTCGTGTCGTGA
													GATGTTGGGTTAAGTCCCGCAACGAGCGCAACCCTTGATCTTAGTTGCCAGCATTCAGTT
													GGGCACTCTAAGGTGACTGCCGGTGACAAACCGGAGGAAGGTGGGGATGACGTCAAATCA
													TCATGCCCCTTATGACCTGGGCTACACACGTGCTACAATGGACAGAACAAAGGGCAGCGA
													AACCGCGAGGTTAAGCCAATCCCACAAATCTGTTCTCAGTTCGGATCGCAGTCTGCAACT
													CGACTGCGTGAAGCTGGAATCGCTAGTAATCGCGGATCAGCATGCCGCGGTGAATACGTT
													CCCGGGCCTTGTACACACCGCCCGTCACACCACGAGAGTTTGTAACACCCGAAGTCGGTG
													AGGTAACCTTTTAGGAGCCAGCCGCCGAAGGTGGGACAGATGATTGGGGTGAAGTCGTAA
													CAAGGTA
Paenibacillus_Strain_EKM207P	cantaloupe (delicious)	seed	commercial seeds	KT281421	Paenibacillus polymyxa strain DZBT02, Paenibacillus polymyxa strain DZBT03, Azotobacter vinelandii, Paenibacillus polymyxa strain S960, Paenibacillus sp. SSKSD13, Paenibacillus sp. SSKSD3, Paenibacillus sp. CZP1, Paenibacillus sp. WS07	Paenibacillus polymyxa strain DZBT02 16S ribosomal RNA gene, partial sequence	KM191296.1	0	1	Paenibacillus (99%)	799F	1492r	TGCCGAAGTTAACACATTAAGCATTCCGCCTGGGGAGTACGGTCGCAAGACTGAAACTCA
													AAGGAATTGACGGGGACCCGCACAAGCAGTGGAGTATGTGGTTTAATTCGAAGCAACGCG
													AAGAACCTTACCAGGTCTTGACATCCCTCTGACCGGTCTAGAGATAGACCTTTCCTTCGG
													GACAGAGGAGACAGGTGGTGCATGGTTGTCGTCAGCTCGTGTCGTGAGATGTTGGGTTAA
													GTCCCGCAACGAGCGCAACCCTTATGCTTAGTTGCCAGCAGGTCAAGCTGGGCACTCTAA
													GCAGACTGCCGGTGACAAACCGGAGGAAGGTGGGGATGACGTCAAATCATCATGCCCCTT
													ATGACCTGGGCTACACACGTACTACAATGGCCGGTACAACGGGAAGCGAAGCCGCGAGGT
													GGAGCCAATCCTAGAAAAGCCGGTCTCAGTTCGGATTGTAGGCTGCAACTCGCCTACATG
													AAGTCGGAATTGCTAGTAATCGCGGATCAGCATGCCGCGGTGAATACGTTCCCGGGTCTT
													GTACACACCGCCCGTCACACCACGAGAGTTTACAACACCCGAAGTCGGTGAGGTAACCGC
													AAGG
Paenibacillus_Strain_EKM208P	cantaloupe (delicious)	seed	commercial seeds	KT281431	Paenibacillus polymyxa strain SP16, Paenibacillus peoriae, Paenibacillus polymyxa 16S rRNA gene, isolate p2261, Paenibacillus sp. 7B-896, Paenibacillus sp. Rk5-7 B, Paenibacillus sp. LXfos16, Paenibacillus polymyxa strain X7	Paenibacillus polymyxa strain SP16 16S ribosomal RNA gene, partial sequence	JN409465.1	0	1	Paenibacillus (100%)	799F	1492r	TAGGGGTTTCGATACCCTTGGTGCCGAAGTTAACACATTAAGCATTCCGCCTGGGGAGTA
													CGGTCGCAAGACTGAAACTCAAAGGAATTGACGGGGACCCGCACAAGCAGTGGAGTATGT
													GGTTTAATTCGAAGCAACGCGAAGAACCTTACCAGGTCTTGACATCCCTCTGACCGGTCT
													AGAGATAGGCCTTTCCTTCGGGACAGAGGAGACAGGTGGTGCATGGTTGTCGTCAGCTCG
													TGTCGTGAGATGTTGGGTTAAGTCCCGCAACGAGCGCAACCCTTATGCTTAGTTGCCAGC
													AGGTCAAGCTGGGCACTCTAAGCAGACTGCCGGTGACAAACCGGAGGAAGGTGGGGATGA
													CGTCAAATCATCATGCCCCTTATGACCTGGGCTACACACGTACTACAATGGCCGGTACAA
													CGGGAAGCGAAATCGCGAGGTGGAGCCAATCCTAGAAAAGCCGGTCTCAGTTCGGATTGT
													AGGCTGCAACTCGCCTACATGAAGTCGGAATTGCTAGTAATCGCGGATCAGCATGCCGCG
													GTGAATACGTTCCCGGGTCTTGTACACACCGCCCGTCACACCACGAGAGTTTACAACACC
													CGAAGTCGGTGGGGTAACCCGCAAGGGAGCCAGCCGCCGAAGGTGGGGTAGATGATTGGG
													GTGAAGTCG
Bacillus_Strain_EKM206B	cantaloupe (delicious)	seed	commercial seeds	KT281399	Bacillus siamensis strain IHB B 16121, [Brevibacterium] halotolerans strain IHB B 15705, Bacillus methylotrophicus strain IHB B 18137, [Brevibacterium] halotolerans strain IHB B 18102, [Brevibacterium] halotolerans strain IHB B 15803, Bacillus siamensis strain IHB B 15652, Bacillus siamensis strain IHB B 15650	Bacillus siamensis strain IHB B 16121 16S ribosomal RNA gene, partial sequence	KM817270.1	0	100%*	Bacillus (100%)	799F	1492r	CCTTAGTGCTGCAGCTAACGCATTAAGCACTCCGCCTGGGGAGTACGGTCGCAAGACTGA
													AACTCAAAGGAATTGACGGGGGCCCGCACAAGCGGTGGAGCATGTGGTTTAATTCGAAGC
													AACGCGAAGAACCTTACCAGGTCTTGACATCCTCTGACAATCCTAGAGATAGGACGTCCC
													CTTCGGGGGCAGAGTGACAGGTGGTGCATGGTTGTCGTCAGCTCGTGTCGTGAGATGTTG
													GGTTAAGTCCCGCAACGAGCGCAACCCTTGATCTTAGTTGCCAGCATTCAGTTGGGCACT
													CTAAGGTGACTGCCGGTGACAAACCGGAGGAAGGTGGGGATGACGTCAAATCATCATGCC
													CCTTATGACCTGGGCTACACACGTGCTACAATGGACAGAACAAAGGGCAGCGAAACCGCG
													AGGTTAAGCCAATCCCACAAATCTGTTCTCAGTTCGGATCGCAGTCTGCAACTCGACTGC
													GTGAAGCTGGAATCGCTAGTAATCGCGGATCAGCATGCCGCGGTGAATACGTTCCCGGGC
													CTTGTACACACCGCCCGTCACACCACGAGAGTTTGTAACACCCGAA
Bacillus_Strain_EKM207B	cantaloupe (delicious)	seed	commercial seeds	KT281398	Bacillus siamensis strain IHB B 16121, Bacillus sp. genome assembly BS34Ach, Bacillus subtilis genome assembly BS49Ch, Bacillus subtilis strain SG6, complete genome, Bacillus subtilis strain ATCC 19217, complete genome, Bacillus subtilis strain X3, Bacillus subtilis strain AVS3	Bacillus siamensis strain IHB B 16121 16S ribosomal RNA gene, partial sequence	KM817270.1	0	100%*	Bacillus (100%)	799F	1492r	TTCCGCCCCTTAGTGCTGCAGCTAACGCATTAAGCACTCCGCCTGGGGAGTACGGTCGCA
													AGACTGAAACTCAAAGGAATTGACGGGGGCCCGCACAAGCGGTGGAGCATGTGGTTTAAT
													TCGAAGCAACGCGAAGAACCTTACCAGGTCTTGACATCCTCTGACAATCCTAGAGATAGG
													ACGTCCCCTTCGGGGGCAGAGTGACAGGTGGTGCATGGTTGTCGTCAGCTCGTGTCGTGA
													GATGTTGGGTTAAGTCCCGCAACGAGCGCAACCCTTGATCTTAGTTGCCAGCATTCAGTT
													GGGCACTCTAAGGTGACTGCCGGTGACAAACCGGAGGAAGGTGGGGATGACGTCAAATCA
													TCATGCCCCTTATGACCTGGGCTACACACGTGCTACAATGGACAGAACAAAGGGCAGCGA
													AACCGCGAGGTTAAGCCAATCCCACAAATCTGTTCTCAGTTCGGATCGCAGTCTGCAACT
													CGACTGCGTGAAGCTGGAATCGCTAGTAATCGCGGATCAGCATGCCGCGGTGAATACGTT
													CCCGGGCCTTGTACACACCGCCCGTCACACCACGAGAGTTTGTAACACCCGAAGTCGGTG
													AGGTAACCTTTTAGGAGCCAGCCGCCGAAGGTGGGACAGATGATTGGGGTGAAGTC
Bacillus_Strain_EKM202B	cantaloupe (delicious)	seed	commercial seeds	KT281401	[Brevibacterium] halotolerans strain IHB B 15990, Bacillus cereus strain JYMB2, Bacillus thuringiensis strain CHMAB4, Bacillus thuringiensis strain CHMS1B3, Bacillus toyonensis strain BCT-7112, Bacillus toyonensis BCT-7112, complete genome	[Brevibacterium] halotolerans strain IHB B 15990 16S ribosomal RNA gene, partial sequence	KM817248.1	0	100%*	Bacillus (100%)	799F	1492r	TTCCGCCCTTTAGTGCTGAAGTTAACGCATTAAGCACTCCGCCTGGGGAGTACGGCCGCA
													AGGCTGAAACTCAAAGGAATTGACGGGGGCCCGCACAAGCGGTGGAGCATGTGGTTTAAT
													TCGAAGCAACGCGAAGAACCTTACCAGGTCTTGACATCCTCTGAAAACCCTAGAGATAGG
													GCTTCTCCTTCGGGAGCAGAGTGACAGGTGGTGCATGGTTGTCGTCAGCTCGTGTCGTGA
													GATGTTGGGTTAAGTCCCGCAACGAGCGCAACCCTTGATCTTAGTTGCCATCATTAAGTT
													GGGCACTCTAAGGTGACTGCCGGTGACAAACCGGAGGAAGGTGGGGATGACGTCAAATCA
													TCATGCCCCTTATGACCTGGGCTACACACGTGCTACAATGGACGGTACAAAGAGCTGCAA
													GACCGCGAGGTGGAGCTAATCTCATAAAACCGTTCTCAGTTCGGATTGTAGGCTGCAACT
													CGCCTACATGAAGCTGGAATCGCTAGTAATCGCGGATCAGCATGCCGCGGTGAATACGTT
													CCCGGGCCTTGTACACACCGCCCGTCACACCACGAGAGTTTGTAACACCCGAAGTCGGTG
													GGGTAACCTTTATGGAGCCAGCCGCCTAAGGTGGGACAGATGATTGGGGTGAAGTC
Bacillus_Strain_EKM208B	cantaloupe (delicious)	seed	commercial seeds	KT281396	Bacillus subtilis strain ATCC 13952, complete genome, Bacillus amyloliquefaciens strain TPB4, Bacillus amyloliquefaciens strain TBR2, Bacillus amyloliquefaciens strain TPB7, Bacillus methylotrophicus strain JS25R, complete genome, Bacillus amyloliquefaciens strain zw002	Bacillus subtilis strain ATCC 13952, complete genome	CP009748.1	0	1	Bacillus (100%)	799F	1492r	TTCCGCCCCTTAGTGCTGCAGCTAACGCATTAAGCACTCCGCCTGGGGAGTACGGTCGCA
													AGACTGAAACTCAAAGGAATTGACGGGGGCCCGCACAAGCGGTGGAGCATGTGGTTTAAT
													TCGAAGCAACGCGAAGAACCTTACCAGGTCTTGACATCCTCTGACAATCCTAGAGATAGG
													ACGTCCCCTTCGGGGGCAGAGTGACAGGTGGTGCATGGTTGTCGTCAGCTCGTGTCGTGA
													GATGTTGGGTTAAGTCCCGCAACGAGCGCAACCCTTGATCTTAGTTGCCAGCATTCAGTT
													GGGCACTCTAAGGTGACTGCCGGTGACAAACCGGAGGAAGGTGGGGATGACGTCAAATCA
													TCATGCCCCTTATGACCTGGGCTACACACGTGCTACAATGGGCAGAACAAAGGGCAGCGA
													AACCGCGAGGTTAAGCCAATCCCACAAATCTGTTCTCAGTTCGGATCGCAGTCTGCAACT
													CGACTGCGTGAAGCTGGAATCGCTAGTAATCGCGGATCAGCATGCCGCGGTGAATACGTT
													CCCGGGCCTTGTACACACCGCCCGTCACACCACGAGAGTTTGTAACACCCGAAGTCGGTG
													AGGTAACCTTT
Paenibacillus_Strain_EKM209P	cantaloupe (delicious)	seed	commercial seeds	KT281428	Paenibacillus polymyxa SQR-21, complete genome, Paenibacillus polymyxa strain DSM 36, Paenibacillus polymyxa M1 main chromosome, complete genome, Paenibacillus polymyxa SC2 strain SC2, Paenibacillus polymyxa SC2, complete genome, Paenibacillus polymyxa strain SC2-4-X	Paenibacillus polymyxa SQR-21, complete genome	CP006872.1	0	0.99	Paenibacillus (100%)	799F	1492r	GGGGTTTCGATACCCTTGGTGCCGAAGTTAACACATTAAGCATTCCGCCTGGGGAGTACG
													GTCGCAAGACTGAAACTCAAAGGAATTGACGGGGACCCGCACAAGCAGTGGAGTATGTGG
													TTTAATTCGAAGCAACGCGAAGAACCTTACCAGGTCTTGACATCCCTCTGACCGGTCTAG
													AGATAGGCCTTTCCTTCGGGACAGAGGAGACAGGTGGTGCATGGTTGTCGTCAGCTCGTG
													TCGTGAGATGTTGGGTTAAGTCCCGCAACGAGCGCAACCCTTATGCTTAGTTGCCAGCAG
													GTCAAGCTGGGCACTCTAAGCAGACTGCCGGTGACAAACCGGAGGAAGGTGGGGATGACG
													TCAAATCATCATGCCCCTTATGACCTGGGCTACACACGTACTACAATGGCCGGTACAACG
													GGAAGCGAAGCCGCGAKGTGGAGCCAATCCTAGAAAAGCCGGTCTCAGTTCGGATTGTAG
													GCTGCAACTCGCCTACATGAAGTCGGAATTGCTAGTAATCGCGGATCAGCATGCCGCGGT
													GAATACGTTCCCGGGTCTTGTACACACCGCCCGTCACACCACGAGAGTTTACAACACCCG
													AAGTCGGTGAGGTAACCGCAAGGAGCCAGCCGCCGAAGGTGGGGTAGATGATTGGGGTGA
													AGTCGTAAC
Paenibacillus_Strain_EKM210P	cantaloupe (delicious)	seed	commercial seeds	KT281425	Paenibacillus polymyxa SQR-21, complete genome, Paenibacillus polymyxa strain CJX518, Paenibacillus polymyxa strain DSM 36, Paenibacillus jamilae partial 16S rRNA gene, strain KCTC 13919, clone 7, Paenibacillus jamilae partial 16S rRNA gene, strain KCTC 13919, clone 5	Paenibacillus polymyxa SQR-21, complete genome	CP006872.1	0	0.99	Paenibacillus (100%)	799F	1492r	TTCGATACCCTTGGTGCCGAAGTTAACACATTAAGCATTCCGCCTGGGGAGTACGGTCGC
													AAGACTGAAACTCAAAGGAATTGACGGGGACCCGCACAAGCAGTGGAGTATGTGGTTTAA
													TTCGAAGCAACGCGAAGAACCTTACCAGGTCTTGACATCCCTCTGACCGGTCTAGAGATA
													GRCYTTTCCTTCGGGACAGAGGAGACAGGTGGTGCATGGTTGTCGTCAGCTCGTGTCGTG
													AGATGTTGGGTTAAGTCCCGCAACGAGCGCAACCCTTATGCTTAGTTGCCAGCAGGTCAA
													GCTGGGCACTCTAAGCAGACTGCCGGTGACAAACCGGAGGAAGGTGGGGATGACGTCAAA
													TCATCATGCCCCTTATGACCTGGGCTACACACGTACTACAATGGCCGGTACAACGGGAAG
													CGAAGCCGCGAGGTGGAGCCAATCCTAGAAAAGCCGGTCTCAGTTCGGATTGTAGGCTGC
													AACTCGCCTACATGAAGTCGGAATTGCTAGTAATCGCGGATCAGCATGCCGCGGTGAATA
													CGTTCCCGGGTCTTGTACACACCGCCCGTCACACCACGAGAGTTTACAACACCCGAAGTC
													GGTGAGGTAACCGCAAGGAGCCAGCCGCCGAAGGTGGGGTAGATGA
Paenibacillus_Strain_EKM211P	cantaloupe (delicious)	seed	commercial seeds	KT281427	Paenibacillus polymyxa M1 main chromosome, complete genome, Paenibacillus polymyxa strain M-1, Paenibacillus polymyxa strain WY110, Paenibacillus polymyxa strain CF05 genome, Paenibacillus polymyxa strain DZBT02	Paenibacillus polymyxa M1 main chromosome, complete genome	HE577054.1	0	1	Paenibacillus (99%)	799F	1492r	TTCGATACCCTTGGTGCCGAAGTTAACACATTAAGCATTCCGCCTGGGGAGTACGGTCGC
													AAGACTGAAACTCAAAGGAATTGACGGGGACCCGCACAAGCAGTGGAGTATGTGGTTTAA
													TTCGAAGCAACGCGAAGAACCTTACCAGGTCTTGACATCCCTCTGACCGGTCTAGAGATA
													GACCTTTCCTTCGGGACAGAGGAGACAGGTGGTGCATGGTTGTCGTCAGCTCGTGTCGTG
													AGATGTTGGGTTAAGTCCCGCAACGAGCGCAACCCTTATGCTTAGTTGCCAGCAGGTCAA
													GCTGGGCACTCTAAGCAGACTGCCGGTGACAAACCGGAGGAAGGTGGGGATGACGTCAAA
													TCATCATGCCCCTTATGACCTGGGCTACACACGTACTACAATGGCCGGTACAACGGGAAG
													CGAAGCCGCGAGGTGGAGCCAATCCTAGAAAAGCCGGTCTCAGTTCGGATTGTAGGCTGC
													AACTCGCCTACATGAAGTCGGAATTGCTAGTAATCGCGGATCAGCATGCCGCGGTGAATA
													CGTTCCCGGGTCTTGTACACACCGCCCGTCACACCACGAGAGTTTACAACACCCGAAGTC
													GGTGAGGTAACCGCAAGGAGCCAGCCGCCGAAGGTGGGGTAGATGATTGGGGTGAAGTCG
Paenibacillus_Strain_EKM212P	cantaloupe (delicious)	seed	commercial seeds	KT281423	Paenibacillus sp. 7B-896, Paenibacillus sp. LXfos16, Paenibacillus polymyxa strain X7, Paenibacillus peoriae strain RhAn32, Paenibacillus sp. B61	Paenibacillus sp. 7B-896 16S ribosomal RNA gene, partial sequence	KF441710.1	0	1	Paenibacillus (100%)	799F	1492r	GCTAGGTGTTAGGGGTTTCGATACCCTTGGTGCCGAAGTTAACACATTAAGCATTCCGCC
													TGGGGAGTACGGTCGCAAGACTGAAACTCAAAGGAATTGACGGGGACCCGCACAAGCAGT
													GGAGTATGTGGTTTAATTCGAAGCAACGCGAAGAACCTTACCAGGTCTTGACATCCCTCT
													GACCGGTCTAGAGATAGACCTTTCCTTCGGGACAGAGGAGACAGGTGGTGCATGGTTGTC
													GTCAGCTCGTGTCGTGAGATGTTGGGTTAAGTCCCGCAACGAGCGCAACCCTTATGCTTA
													GTTGCCAGCAGGTCAAGCTGGGCACTCTAAGCAGACTGCCGGTGACAAACCGGAGGAAGG
													TGGGGATGACGTCAAATCATCATGCCCCTTATGACCTGGGCTACACACGTACTACAATGG
													CCGGTACAACGGGAAGCGAAATCGCGAGGTGGAGCCAATCCTAGAAAAGCCGGTCTCAGT
													TCGGATTGTAGGCTGCAACTCGCCTACATGAAGTCGGAATTGCTAGTAATCGCGGATCAG
													CATGCCGCGGTGAATACGTTCCCGGGTCTTGTACACACCGCCCGTCACACCACGAGAGTT
													TACAACACCCGAAGTCGGTGGGGTAACCCGCAAGGGAGCCAGCCGCCGAAGGTGGGGTAG
													ATGATTGGGGTGAAGTCGTAAC
Pediococcus_Strain_EKM201D	Fresh cantaloupe	seed	Fresh seeds	KT281330	Pediococcus pentosaceus partial 16S rRNA gene, strain 4, Pediococcus pentosaceus strain HT-Z86-B2, Pediococcus pentosaceus strain HT-W101-B2, Pediococcus pentosaceus strain HT-W23-B2, Bacillus licheniformis strain HT-23	Pediococcus pentosaceus partial 16S rRNA gene, strain 4	HG328247.1	0	1	Pediococcus (100%)	799F	1492r	GTGCTGCAGCTAACGCATTAAGTAATCCGCCTGGGGAGTACGACCGCAAGGTTGAAACTC
													AAAAGAATTGACGGGGGCCCGCACAAGCGGTGGAGCATGTGGTTTAATTCGAAGCTACGC
													GAAGAACCTTACCAGGTCTTGACATCTTCTGACAGTCTAAGAGATTAGAGGTTCCCTTCG
													GGGACAGAATGACAGGTGGTGCATGGTTGTCGTCAGCTCGTGTCGTGAGATGTTGGGTTA
													AGTCCCGCAACGAGCGCAACCCTTATTACTAGTTGCCAGCATTAAGTTGGGCACTCTAGT
													GAGACTGCCGGTGACAAACCGGAGGAAGGTGGGGACGACGTCAAATCATCATGCCCCTTA
													TGACCTGGGCTACACACGTGCTACAATGGATGGTACAACGAGTCGCGAGACCGCGAGGTT
													AAGCTAATCTCTTAAAACCATTCTCAGTTCGGACTGTAGGCTGCAACTCGCCTACACGAA
													GTCGGAATCGCTAGTAATCGCGGATCAGCATGCCGCGGTGAATACGTTCCCGGGCCTTGT
													ACACACCGCCCGTCACACCATGAGAGTTTGTAACACCCAAAGCCGGTGGGGTAACCTTTT
													AGGAGCTAGCCGTCTAAGGTGGGACAGATGATTAGGGTGAA
Lactococcus_Strain_EKM201L	Fresh cantaloupe	seed	Fresh seeds	KT281325	Lactococcus lactis subsp. lactis strain IHB B 15952, Lactococcus lactis strain AI06, complete genome, Lactococcus lactis strain RSg, Lactococcus lactis subsp. lactis NCDO 2118, complete genome, Lactobacillus delbrueckii subsp. lactis strain HT-Z90-B2	Lactococcus lactis subsp. lactis strain IHB B 15952 16S ribosomal RNA gene, partial sequence	KM817251.1	0	1	Lactococcus (100%)	799F	1492r	GTAGGGAGCTATAAGTTCTCTGTATCGCAGCTAACGCAATAAGCACTCCGCCTGGGGAGT
													ACGACCGCAAGGTTGAAACTCAAAGGAATTGACGGGGGCCCGCACAAGCGGTGGAGCATG
													TGGTTTAATTCGAAGCAACGCGAAGAACCTTACCAGGTCTTGACATACTCGTGCTATTCC
													TAGAGATAGGAAGTTCCTTCGGGACACGGGATACAGGTGGTGCATGGTTGTCGTCAGCTC
													GTGTCGTGAGATGTTGGGTTAAGTCCCGCAACGAGCGCAACCCCTATTGTTAGTTGCCAT
													CATTAAGTTGGGCACTCTAACGAGACTGCCGGTGATAAACCGGAGGAAGGTGGGGATGAC
													GTCAAATCATCATGCCCCTTATGACCTGGGCTACACACGTGCTACAATGGATGGTACAAC
													GAGTCGCGAGACAGTGATGTTTAGCTAATCTCTTAAAACCATTCTCAGTTCGGATTGTAG
													GCTGCAACTCGCCTACATGAAGTCGGAATCGCTAGTAATCGCGGATCAGCACGCCGCGGT
													GAATACGTTCCCGGGCCTTGTACACACCGCCCGTCACACCACGGGAGTTGGGAGTACCCG
													AAGTAGGTTGCCTAACCGCAAGGAGGGCGCTTCCTAAGGTAAGACCGATGACTGGGGTGA
													AG
Lactococcus_Strain_EKM202L	Fresh cantaloupe	seed	Fresh seeds	KT281326	Lactococcus lactis subsp. lactis strain IHB B 15952, Lactococcus lactis strain AI06, complete genome, Lactococcus lactis strain RSg, Lactococcus lactis subsp. lactis NCDO 2118, complete genome, Lactobacillus delbrueckii subsp. lactis strain HT-Z90-B2	Lactococcus lactis subsp. lactis strain IHB B 15952 16S ribosomal RNA gene, partial sequence	KM817251.1	0	1	Lactococcus (100%)	799F	1492r	TAGATGTAGGGAGCTATAAGTTCTCTGTATCGCAGCTAACGCAATAAGCACTCCGCCTGG
													GGAGTACGACCGCAAGGTTGAAACTCAAAGGAATTGACGGGGGCCCGCACAAGCGGTGGA
													GCATGTGGTTTAATTCGAAGCAACGCGAAGAACCTTACCAGGTCTTGACATACTCGTGCT
													ATTCCTAGAGATAGGAAGTTCCTTCGGGACACGGGATACAGGTGGTGCATGGTTGTCGTC
													AGCTCGTGTCGTGAGATGTTGGGTTAAGTCCCGCAACGAGCGCAACCCCTATTGTTAGTT
													GCCATCATTAAGTTGGGCACTCTAACGAGACTGCCGGTGATAAACCGGAGGAAGGTGGGG
													ATGACGTCAAATCATCATGCCCCTTATGACCTGGGCTACACACGTGCTACAATGGATGGT
													ACAACGAGTCGCGAGACAGTGATGTTTAGCTAATCTCTTAAAACCATTCTCAGTTCGGAT
													TGTAGGCTGCAACTCGCCTACATGAAGTCGGAATCGCTAGTAATCGCGGATCAGCACGCC
													GCGGTGAATACGTTCCCGGGCCTTGTACACACCGCCCGTCACACCACGGGAGTTGGGAGT
													ACCCGAAGTAGGTTGCCTAACCGCAAGGAGGGCGCTTCCTAAGGTAAGACCGATGACTGG
													GGTGAAGTC
Pediococcus_Strain_EKM202D	Fresh cantaloupe	seed	Fresh seeds	KT281331	Pediococcus pentosaceus partial 16S rRNA gene, strain 4, Pediococcus pentosaceus strain HT-Z86-B2, Pediococcus pentosaceus strain HT-W101-B2, Pediococcus pentosaceus strain HT-W23-B2, Bacillus licheniformis strain HT-23	Pediococcus pentosaceus partial 16S rRNA gene, strain 4	HG328247.1	0	1	Pediococcus (100%)	799F	1492r	GTGCTGCAGCTAACGCATTAAGTAATCCGCCTGGGGAGTACGACCGCAAGGTTGAAACTC
													AAAAGAATTGACGGGGGCCCGCACAAGCGGTGGAGCATGTGGTTTAATTCGAAGCTACGC
													GAAGAACCTTACCAGGTCTTGACATCTTCTGACAGTCTAAGAGATTAGAGGTTCCCTTCG
													GGGACAGAATGACAGGTGGTGCATGGTTGTCGTCAGCTCGTGTCGTGAGATGTTGGGTTA
													AGTCCCGCAACGAGCGCAACCCTTATTACTAGTTGCCAGCATTAAGTTGGGCACTCTAGT
													GAGACTGCCGGTGACAAACCGGAGGAAGGTGGGGACGACGTCAAATCATCATGCCCCTTA
													TGACCTGGGCTACACACGTGCTACAATGGATGGTACAACGAGTCGCGAGACCGCGAGGTT
													AAGCTAATCTCTTAAAACCATTCTCAGTTCGGACTGTAGGCTGCAACTCGCCTACACGAA
													GTCGGAATCGCTAGTAATCGCGGATCAGCATGCCGCGGTGAATACGTTCCCGGGCCTTGT
													ACACACCGCCCGTCACACCATGAGAGTTTGTAACACCCAAAGCCGGTGGGGTAACCTTTT
													AGGAGCTAGCCGTCTAAGGTGGGACAGATGATTAGGGTGAAGT
Lactococcus_Strain_EKM203L	Fresh cantaloupe	seed	Fresh seeds	KT281327	Lactococcus lactis subsp. lactis strain IHB B 15952, Lactococcus lactis strain AI06, complete genome, Lactococcus lactis strain RSg, Lactococcus lactis subsp. lactis NCDO 2118, complete genome, Lactobacillus delbrueckii subsp. lactis strain HT-Z90-B2	Lactococcus lactis subsp. lactis strain IHB B 15952 16S ribosomal RNA gene, partial sequence	KM817251.1	0	1	Lactococcus (100%)	799F	1492r	GTAGGGAGCTATAAGTTCTCTGTATCGCAGCTAACGCAATAAGCACTCCGCCTGGGGAGT
													ACGACCGCAAGGTTGAAACTCAAAGGAATTGACGGGGGCCCGCACAAGCGGTGGAGCATG
													TGGTTTAATTCGAAGCAACGCGAAGAACCTTACCAGGTCTTGACATACTCGTGCTATTCC
													TAGAGATAGGAAGTTCCTTCGGGACACGGGATACAGGTGGTGCATGGTTGTCGTCAGCTC
													GTGTCGTGAGATGTTGGGTTAAGTCCCGCAACGAGCGCAACCCCTATTGTTAGTTGCCAT
													CATTAAGTTGGGCACTCTAACGAGACTGCCGGTGATAAACCGGAGGAAGGTGGGGATGAC
													GTCAAATCATCATGCCCCTTATGACCTGGGCTACACACGTGCTACAATGGATGGTACAAC
													GAGTCGCGAGACAGTGATGTTTAGCTAATCTCTTAAAACCATTCTCAGTTCGGATTGTAG
													GCTGCAACTCGCCTACATGAAGTCGGAATCGCTAGTAATCGCGGATCAGCACGCCGCGGT
													GAATACGTTCCCGGGCCTTGTACACACCGCCCGTCACACCACGGGAGTTGGGAGTACCCG
													AAGTAGGTTGCCTAACCGCAAGGAGGGCGCTTCCTAAGGTAAGACCGATGACTGGGGTGA
													AGTC
Bacillus_Strain_EKM212B	Fresh canary cantaloupe	seed	fresh seeds	KT281403	[Brevibacterium] halotolerans strain IHB B 15705, Bacillus methylotrophicus strain IHB B 18137, [Brevibacterium] halotolerans strain IHB B 18102, [Brevibacterium] halotolerans strain IHB B 15803, Bacillus siamensis strain IHB B 15652, Bacillus siamensis strain IHB B 15650	[Brevibacterium] halotolerans strain IHB B 15705 16S ribosomal RNA gene, partial sequence	KM817263.1	0	1	Bacillus (100%)	799F	1492r	GGGGGTTTCCGCCCCTTAGTGCTGCAGCTAACGCATTAAGCACTCCGCCTGGGGAGTACG
													GTCGCAAGACTGAAACTCAAAGGAATTGACGGGGGCCCGCACAAGCGGTGGAGCATGTGG
													TTTAATTCGAAGCAACGCGAAGAACCTTACCAGGTCTTGACATCCTCTGACAATCCTAGA
													GATAGGACGTCCCCTTCGGGGGCAGAGTGACAGGTGGTGCATGGTTGTCGTCAGCTCGTG
													TCGTGAGATGTTGGGTTAAGTCCCGCAACGAGCGCAACCCTTGATCTTAGTTGCCAGCAT
													TCAGTTGGGCACTCTAAGGTGACTGCCGGTGACAAACCGGAGGAAGGTGGGGATGACGTC
													AAATCATCATGCCCCTTATGACCTGGGCTACACACGTGCTACAATGGACAGAACAAAGGG
													CAGCGAAACCGCGAGGTTAAGCCAATCCCACAAATCTGTTCTCAGTTCGGATCGCAGTCT
													GCAACTCGACTGCGTGAAGCTGGAATCGCTAGTAATCGCGGATCAGCATGCCGCGGTGAA
													TACGTTCCCGGGCCTTGTACACACCGCCCGTCACACCACGAGAGTTTGTAACACCCGAAG
													TCGGTGAGGTAACCTTTATGGAGCCAGCCGCCGAAGGTGGGACAGATGATTGGGGTGAAG
													TCG
Rathayibacter_Strain_EKM201Y	Fresh Canary cantaloupe	seed	fresh seeds	KT281301	Rathayibacter sp. A2-81, Rathayibacter festucae strain UCM Ac-619, Rathayibacter tritici partial 16S rRNA gene, isolate OS-16.a, Rathayibacter rathayi strain DSM 7485, Rathayibacter iranicus strain VKM Ac-1602	Rathayibacter sp. A2-81 16S ribosomal RNA gene, partial sequence	KF441602.1	0	1	Rathayibacter (95%)	799F	1492r	CGGTCTCCGTGTCGCAGCTAACGCATTAAGTTCCCCGCCTGGGGAGTACGGCCGCAAGGC
													TAAAACTCAAAGGAATTGACGGGGGCCCGCACAAGCGGCGGAGCATGCGGATTAATTCGA
													TGCAACGCGAAGAACCTTACCAAGGCTTGACATATACCGGAAACTTCCAGAAATGGTTGC
													CCCGCAAGGTCGGTATACAGGTGGTGCATGGTTGTCGTCAGCTCGTGTCGTGAGATGTTG
													GGTTAAGTCCCGCAACGAGCGCAACCCTCGTTCTATGTTGCCAGCACGTCATGGTGGGAA
													CTCATAGGAGACTGCCGGGGTCAACTCGGAGGAAGGTGGGGATGACGTCAAATCATCATG
													CCCCTTATGTCTTGGGCTTCACGCATGCTACAATGGCCGGTACAAAGGGCTGCGATACCG
													TAAGGTGGAGCGAATCCCAAAAAGCCGGTCTCAGTTCGGATTGAGGTCTGCAACTCGACC
													TCATGAAGTCGGAGTCGCTAGTAATCGCAGATCAGCAACGCTGCGGTGAATACGTTCCCG
													GGCCTTGTACACACCGCCCGTCAAGTCATGAAAGTCGGTAACACCCGAAGCCAGTGGCCT
													AACCGCAAGGAGGGAGCTGTCGAAGGTGGGATCGGTGATTAGGACTAAGTCG
Bacillus_Strain_EKM213B	Fresh canary cantaloupe	seed	fresh seeds	KT281402	[Brevibacterium] halotolerans strain IHB B 15705, Bacillus methylotrophicus strain IHB B 18137, [Brevibacterium] halotolerans strain IHB B 18102, [Brevibacterium] halotolerans strain IHB B 15803, Bacillus siamensis strain IHB B 15652	[Brevibacterium] halotolerans strain IHB B 15705 16S ribosomal RNA gene, partial sequence	KM817263.1	0	1	Bacillus (100%)	799F	1492r	TAAAGGTTACCTCACCGACTTCGGGTGTTACAAACTCTCGTGGTGTGACGGGCGGTGTGT
													ACAAGGCCCGGGAACGTATTCACCGCGGCATGCTGATCCGCGATTACTAGCGATTCCAGC
													TTCACGCAGTCGAGTTGCAGACTGCGATCCGAACTGAGAACAGATTTGTGGGATTGGCTT
													AACCTCGCGGTTTCGCTGCCCTTTGTTCTGTCCATTGTAGCACGTGTGTAGCCCAGGTCA
													TAAGGGGCATGATGATTTGACGTCATCCCCACCTTCCTCCGGTTTGTCACCGGCAGTCAC
													CTTAGAGTGCCCAACTGAATGCTGGCAACTAAGATCAAGGGTTGCGCTCGTTGCGGGACT
													TAACCCAACATCTCACGACACGAGCTGACGACAACCATGCACCACCTGTCACTCTGCCCC
													CGAAGGGGACGTCCTATCTCTAGGATTGTCAGAGGATGTCAAGACCTGGTAAGGTTCTTC
													GCGTTGCTTCGAATTAAACCACATGCTCCACCGCTTGTGCGGGCCCCCGTCAATTCCTTT
													GAGTTTCAGTCTTGCGACCGTACTCCCCAGGCGGAGTGCTTAATGCGTTAGCTGCAGCAC
													TAAGGGGCGGAAACCCCCTAACACTTAGCACTCATCGTTTACGGCGTG
Micrococcus_Strain_EKM201U	Fresh santa claus cantaloupe	seed	fresh seeds	KT281321	Micrococcus sp. 13-33-7, Micrococcus luteus strain 179D/2012, Micrococcus sp. EAGB09, Micrococcus luteus strain VL-80	Micrococcus sp. 13-33-7 16S ribosomal RNA gene, partial sequence	KM886194.1	0	1	unclassified_Micrococcaceae, Micrococcus (48%)	799F	1492r	TGGTGGGGACTCATGGGAGACTGCCGGGGTCAACTCGGAGGAAGGTGAGGACGACGTCAA
													ATCATCATGCCCCTTATGTCTTGGGCTTCACGCATGCTACAATGGCCGGTACAATGGGTT
													GCGATACTGTGAGGTGGAGCTAATCCCAAAAAGCCGGTCTCAGTTCGGATTGGGGTCTGC
													AACTCGACCCCATGAAGTCGGAGTCGCTAGTAATCGCAGATCAGCAACGCTGCGGTGAAT
													ACGTTCCCGGGCCTTGTACACACCGCCCGTCAAGTCACGAAAGTTGGTAACACCCGAAGC
													CGGTGGCCTAACCCTTGTGGGGGGAGCCGTCGAA
Bacillus_Strain_EKM215B	Fresh santa claus cantaloupe	seed	fresh seeds	KT281408	Bacillus aryabhattai strain IHB B 16518, Bacillus aryabhattai strain IHB B 15639, Bacillus aryabhattai strain IHB B 15622, Bacillus megaterium strain 8S6, Bacillus sp. SKM7, Bacillus megaterium strain MB1-42	Bacillus aryabhattai strain IHB B 16518 16S ribosomal RNA gene, partial sequence	KM817271.1	0	1	Bacillus (100%)	799F	1492r	TAGAGGGTTTCCGCCCTTTAGTGCTGCAGCTAACGCATTAAGCACTCCGCCTGGGGAGTA
													CGGTCGCAAGACTGAAACTCAAAGGAATTGACGGGGGCCCGCACAAGCGGTGGAGCATGT
													GGTTTAATTCGAAGCAACGCGAAGAACCTTACCAGGTCTTGACATCCTCTGACAACTCTA
													GAGATAGAGCGTTCCCCTTCGGGGGACAGAGTGACAGGTGGTGCATGGTTGTCGTCAGCT
													CGTGTCGTGAGATGTTGGGTTAAGTCCCGCAACGAGCGCAACCCTTGATCTTAGTTGCCA
													GCATTTAGTTGGGCACTCTAAGGTGACTGCCGGTGACAAACCGGAGGAAGGTGGGGATGA
													CGTCAAATCATCATGCCCCTTATGACCTGGGCTACACACGTGCTACAATGGATGGTACAA
													AGGGCTGCAAGACCGCGAGGTCAAGCCAATCCCATAAAACCATTCTCAGTTCGGATTGTA
													GGCTGCAACTCGCCTACATGAAGCTGGAATCGCTAGTAATCGCGGATCAGCATGCCGCGG
													TGAATACGTTCCCGGGCCTTGTACACACCGCCCGTCACACCACGAGAGTTTGTAACACCC
													GAAGTCGGTGGAGTAACCGTAAGGAGCTAGCCGCCTAAGGTGGGACAGATGATTGGGGTG
													AAGTC
Bacillus_Strain_EKM209B	Fresh Honeydew	seed	fresh seeds	KT281406	Bacillus safensis strain IHB B 14105, Bacillus pumilus strain IHB B 15516, Bacillus pumilus strain 2.2, Bacillus pumilus strain 1.19, Bacillus sp. BAB-4112	Bacillus safensis strain IHB B 14105 16S ribosomal RNA gene, partial sequence	KM817280.1	0	1	Bacillus (100%)	799F	1492r	CTTAGTGCTGCAGCTAACGCATTAAGCACTCCGCCTGGGGAGTACGGTCGCAAGACTGAA
													ACTCAAAGGAATTGACGGGGGCCCGCACAAGCGGTGGAGCATGTGGTTTAATTCGAAGCA
													ACGCGAAGAACCTTACCAGGTCTTGACATCCTCTGACAACCCTAGAGATAGGGCTTTCCC
													TTCGGGGACAGAGTGACAGGTGGTGCATGGTTGTCGTCAGCTCGTGTCGTGAGATGTTGG
													GTTAAGTCCCGCAACGAGCGCAACCCTTGATCTTAGTTGCCAGCATTCAGTTGGGCACTC
													TAAGGTGACTGCCGGTGACAAACCGGAGGAAGGTGGGGATGACGTCAAATCATCATGCCC
													CTTATGACCTGGGCTACACACGTGCTACAATGGACAGAACAAAGGGCTGCAAGACCGCAA
													GGTTTAGCCAATCCCATAAATCTGTTCTCAGTTCGGATCGCAGTCTGCAACTCGACTGCG
													TGAAGCTGGAATCGCTAGTAATCGCGGATCAGCATGCCGCGGTGAATACGTTCCCGGGCC
													TTGTACACACCGCCCGTCACACCACGAGAGTTTGCAACACCCGAAGTCGGTGAGGTAACC
													TTTATGGAGCCAGCCGCCGAAGGTGGGGCAGATGATTGGGGTGAAGTCGTAAC
Bacillus_Strain_EKM210B	Fresh Honeydew	seed	fresh seeds	KT281407	Bacillus safensis strain IHB B 14105, Bacillus pumilus strain IHB B 15516, Bacillus pumilus strain 2.2, Bacillus pumilus strain 1.19, Bacillus sp. BAB-4112	Bacillus safensis strain IHB B 14105 16S ribosomal RNA gene, partial sequence	KM817280.1	0	1	Bacillus (100%)	799F	1492r	TAGTGTTAGGGGGTTTCCGCCCCTTAGTGCTGCAGCTAACGCATTAAGCACTCCGCCTGG
													GGAGTACGGTCGCAAGACTGAAACTCAAAGGAATTGACGGGGGCCCGCACAAGCGGTGGA
													GCATGTGGTTTAATTCGAAGCAACGCGAAGAACCTTACCAGGTCTTGACATCCTCTGACA
													ACCCTAGAGATAGGGCTTTCCCTTCGGGGACAGAGTGACAGGTGGTGCATGGTTGTCGTC
													AGCTCGTGTCGTGAGATGTTGGGTTAAGTCCCGCAACGAGCGCAACCCTTGATCTTAGTT
													GCCAGCATTCAGTTGGGCACTCTAAGGTGACTGCCGGTGACAAACCGGAGGAAGGTGGGG
													ATGACGTCAAATCATCATGCCCCTTATGACCTGGGCTACACACGTGCTACAATGGACAGA
													ACAAAGGGCTGCAAGACCGCAAGGTTTAGCCAATCCCATAAATCTGTTCTCAGTTCGGAT
													CGCAGTCTGCAACTCGACTGCGTGAAGCTGGAATCGCTAGTAATCGCGGATCAGCATGCC
													GCGGTGAATACGTTCCCGGGCCTTGTACACACCGCCCGTCACACCACGAGAGTTTGCAAC
													ACCCGAAGTCGGTGAGGTAACCTTTATGGAGCCAGCCGCCGAAGGTGGGGCAGATGATTG
													GGGTGAAGTCG
Staphylococcus_Strain_EKM201S	Fresh Honeydew	seed	fresh seeds	KT281320	Staphylococcus caprae partial 16S rRNA gene, strain S3, Uncultured bacterium partial 16S rRNA gene, clone MC01G01, Uncultured bacterium partial 16S rRNA gene, clone MB01A07, Uncultured bacterium partial 16S rRNA gene, clone SC02H03	Staphylococcus caprae partial 16S rRNA gene, strain S3	HG421011.1	0	1	Staphylococcus (100%)	799F	1492r	TAGGGGGTTTCCGCCCCTTAGTGCTGCAGCTAACGCATTAAGCACTCCGCCTGGGGAGTA
													CGACCGCAAGGTTGAAACTCAAAGGAATTGACGGGGACCCGCACAAGCGGTGGAGCATGT
													GGTTTAATTCGAAGCAACGCGAAGAACCTTACCAAATCTTGACATCCTCTGACCCCTCTA
													GAGATAGAGTTTTCCCCTTCGGGGGACAGAGTGACAGGTGGTGCATGGTTGTCGTCAGCT
													CGTGTCGTGAGATGTTGGGTTAAGTCCCGCAACGAGCGCAACCCTTAAGCTTAGTTGCCA
													TCATTAAGTTGGGCACTCTAAGTTGACTGCCGGTGACAAACCGGAGGAAGGTGGGGATGA
													CGTCAAATCATCATGCCCCTTATGATTTGGGCTACACACGTGCTACAATGGACAATACAA
													AGGGTAGCGAAACCGCGAGGTCAAGCAAATCCCATAAAGTTGTTCTCAGTTCGGATTGTA
													GTCTGCAACTCGACTACATGAAGCTGGAATCGCTAGTAATCGTAGATCAGCATGCTACGG
													TGAATACGTTCCCGGGTCTTGTACACACCGCCCGTCACACCACGAGAGTTTGTAACACCC
													GAAGCCGGTGGAGTAACCTTTTGGAGCTAGCCGTCGAAGGTGGGACAAATGATTGGGGTG
													AAGTCGTAAC
Bacillus_Strain_EKM211B	Fresh Honeydew	seed	fresh seeds	KT281405	Bacillus safensis strain IHB B 14105, Bacillus pumilus strain IHB B 15516, Bacillus pumilus strain 2.2, Bacillus pumilus strain 1.19, Bacillus sp. BAB-4112	Bacillus safensis strain IHB B 14105 16S ribosomal RNA gene, partial sequence	KM817280.1	0	1	Bacillus (100%)	799F	1492r	TAGGGGGTTTCCGCCCCTTAGTGCTGCAGCTAACGCATTAAGCACTCCGCCTGGGGAGTA
													CGGTCGCAAGACTGAAACTCAAAGGAATTGACGGGGGCCCGCACAAGCGGTGGAGCATGT
													GGTTTAATTCGAAGCAACGCGAAGAACCTTACCAGGTCTTGACATCCTCTGACAACCCTA
													GAGATAGGGCTTTCCCTTCGGGGACAGAGTGACAGGTGGTGCATGGTTGTCGTCAGCTCG
													TGTCGTGAGATGTTGGGTTAAGTCCCGCAACGAGCGCAACCCTTGATCTTAGTTGCCAGC
													ATTCAGTTGGGCACTCTAAGGTGACTGCCGGTGACAAACCGGAGGAAGGTGGGGATGACG
													TCAAATCATCATGCCCCTTATGACCTGGGCTACACACGTGCTACAATGGACAGAACAAAG
													GGCTGCAAGACCGCAAGGTTTAGCCAATCCCATAAATCTGTTCTCAGTTCGGATCGCAGT
													CTGCAACTCGACTGCGTGAAGCTGGAATCGCTAGTAATCGCGGATCAGCATGCCGCGGTG
													AATACGTTCCCGGGCCTTGTACACACCGCCCGTCACACCACGAGAGTTTGCAACACCCGA
													AGTCGGTGAGGTAACCTTTATGGAGCCAGCCGCCGAAGGTGGGGCAGATGATTGGGGTGA
													AGTCGTAACAA
Bacillus_Strain_EKM214B	Fresh Honeydew	seed	fresh seeds	KT281404	[Brevibacterium] halotolerans strain IHB B 15705, Bacillus methylotrophicus strain IHB B 18137, [Brevibacterium] halotolerans strain IHB B 18102, [Brevibacterium] halotolerans strain IHB B 15803, Bacillus siamensis strain IHB B 15652, Bacillus siamensis strain IHB B 15650	[Brevibacterium] halotolerans strain IHB B 15705 16S ribosomal RNA gene, partial sequence	KM817263.1	0	1	Bacillus (100%)	799F	1492r	TAAAGGTTACCTCACCGACTTCGGGTGTTACAAACTCTCGTGGTGTGACGGGCGGTGTGT
													ACAAGGCCCGGGAACGTATTCACCGCGGCATGCTGATCCGCGATTACTAGCGATTCCAGC
													TTCACGCAGTCGAGTTGCAGACTGCGATCCGAACTGAGAACAGATTTGTGGGATTGGCTT
													AACCTCGCGGTTTCGCTGCCCTTTGTTCTGTCCATTGTAGCACGTGTGTAGCCCAGGTCA
													TAAGGGGCATGATGATTTGACGTCATCCCCACCTTCCTCCGGTTTGTCACCGGCAGTCAC
													CTTAGAGTGCCCAACTGAATGCTGGCAACTAAGATCAAGGGTTGCGCTCGTTGCGGGACT
													TAACCCAACATCTCACGACACGAGCTGACGACAACCATGCACCACCTGTCACTCTGCCCC
													CGAAGGGGACGTCCTATCTCTAGGATTGTCAGAGGATGTCAAGACCTGGTAAGGTTCTTC
													GCGTTGCTTCGAATTAAACCACATGCTCCACCGCTTGTGCGGGCCCCCGTCAATTCCTTT
													GAGTTTCAGTCTTGCGACCGTACTCCCCAGGCGGAGTGCTTAATGCGTTAGCTGCAGCAC
													TAAGGGGCGGAAACCCCCTAACACTTAGCACTCATCGTTTACGGCGTGGACTACCAGG
Bacillus_Strain_EKM502B	Fresh Butternut	seed	Fresh seeds	KT281360	Bacillus sp. WN559, Uncultured bacterium clone shb160, Uncultured bacterium clone fs02142, Uncultured bacterium clone X20, Bacillus sp. MD1	Bacillus sp. WN559 16S ribosomal RNA gene, partial sequence	DQ275174.1	0	1	Bacillus (99%)	799F	1492r	TTCCGCCCTTTAGTGCTGCAGCTAACGCATTAAGCACTCCGCCTGGGGAGTACGGCCGCA
													AGGCTGAAACTCAAAGGAATTGACGGGGGCCCGCACAAGCGGTGGAGCATGTGGTTTAAT
													TCGAAGCAACGCGAAGAACCTTACCAGGTCTTGACATCCTCTGACACTCCTAGAGATAGG
													AATTTCCCCTTCGGGGGACAGAGTGACAGGTGGTGCATGGTTGTCGTCAGCTCGTGTCGT
													GAGATGTTGGGTTAAGTCCCGCAACGAGCGCAACCCTTGATCTTAGTTGCCAGCATTCAG
													TTGGGCACTCTAAGGTGACTGCCGGTGACAAACCGGAGGAAGGTGGGGATGACGTCAAAT
													CATCATGCCCCTTATGACCTGGGCTACACACGTGCTACAATGGATGGTACAAAGGGCAGC
													AAAGCCGCGAGGCCTAGCCAATCCCATAAAACCATTCTCAGTTCGGATTGTAGGCTGCAA
													CTCGCCTACATGAAGCCGGAATCGCTAGTAATCGCGGATCAGCATGCCGCGGTGAATACG
													TTCCCGGGCCTTGTACACACCGCCCGTCACACCACGAGAGTTTGTAACACCCGAAGTCGG
													TGGGGTAACCGTAAGGAGCCAGCCGCCTAAGGTGGGACAGATGATTGGGGTGAAGTC
Bacillus_Strain_EKM501B	Fresh Butternut	seed	Fresh seeds	KT281359	Bacillus anthracis strain IHB B 15126, Bacillus anthracis strain IHB B 15784, Bacillus anthracis strain IHB B 18203, Bacillus anthracis strain IHB B 18197, Uncultured bacterium clone 6_K_49, Uncultured bacterium clone 6_K_45	Bacillus anthracis strain IHB B 15126 16S ribosomal RNA gene, partial sequence	KM817288.1	0	1	Bacillus (100%)	799F	1492r	TTCCGCCCTTTAGTGCTGAAGTTAACGCATTAAGCACTCCGCCTGGGGAGTACGGCCGCA
													AGGCTGAAACTCAAAGGAATTGACGGGGGCCCGCACAAGCGGTGGAGCATGTGGTTTAAT
													TCGAAGCAACGCGAAGAACCTTACCAGGTCTTGACATCCTCTGAAAACCCTAGAGATAGG
													GCTTCTCCTTCGGGAGCAGAGTGACAGGTGGTGCATGGTTGTCGTCAGCTCGTGTCGTGA
													GATGTTGGGTTAAGTCCCGCAACGAGCGCAACCCTTGATCTTAGTTGCCATCATTAAGTT
													GGGCACTCTAAGGTGACTGCCGGTGACAAACCGGAGGAAGGTGGGGATGACGTCAAATCA
													TCATGCCCCTTATGACCTGGGCTACACACGTGCTACAATGGACGGTACAAAGAGCTGCAA
													GACCGCGAGGTGGAGCTAATCTCATAAAACCGTTCTCAGTTCGGATTGTAGGCTGCAACT
													CGCCTACATGAAGCTGGAATCGCTAGTAATCGCGGATCAGCATGCCGCGGTGAATACGTT
													CCCGGGCCTTGTACACACCGCCCGTCACACCACGAGAGTTTGTAACACCCGAAGTCGGTG
													GGGTAACCTTTTTGGAGCCAGCCGCCTAAGGTGGGACAGATGATTGGGGTGAAGTC
Bacillus_Strain_EKM504B	Fresh spaghetti squash	seed	Fresh seeds	KT281362	Bacillus sonorensis strain IHB B 15037, Uncultured bacterium clone EC11, Uncultured bacterium clone EC10, Bacillus licheniformis strain EBVvG174, Uncultured bacterium clone b66, Bacillus sp. BAB-4186	Bacillus sonorensis strain IHB B 15037 16S ribosomal RNA gene, partial sequence	KM817233.1	0	1	Bacillus (100%)	799F	1492r	TTCCGCCCTTTAGTGCTGCAGCAAACGCATTAAGCACTCCGCCTGGGGAGTACGGTCGCA
													AGACTGAAACTCAAAGGAATTGACGGGGGCCCGCACAAGCGGTGGAGCATGTGGTTTAAT
													TCGAAGCAACGCGAAGAACCTTACCAGGTCTTGACATCCTCTGACAACCCTAGAGATAGG
													GCTTCCCCTTCGGGGGCAGAGTGACAGGTGGTGCATGGTTGTCGTCAGCTCGTGTCGTGA
													GATGTTGGGTTAAGTCCCGCAACGAGCGCAACCCTTGATCTTAGTTGCCAGCATTCAGTT
													GGGCACTCTAAGGTGACTGCCGGTGACAAACCGGAGGAAGGTGGGGATGACGTCAAATCA
													TCATGCCCCTTATGACCTGGGCTACACACGTGCTACAATGGGCAGAACAAAGGGCAGCGA
													AGCCGCGAGGCTAAGCCAATCCCACAAATCTGTTCTCAGTTCGGATCGCAGTCTGCAACT
													CGACTGCGTGAAGCTGGAATCGCTAGTAATCGCGGATCAGCATGCCGCGGTGAATACGTT
													CCCGGGCCTTGTACACACCGCCCGTCACACCACGAGAGTTTGTAACACCCGAAGTCGGTG
													AGGTAACCTTTTGGAGCCAGCCGCCGAAGGTGGGACAGATGATTGGGGTGAAGTCGTAAC
Bacillus_Strain_EKM505B	Fresh spaghetti squash	seed	Fresh seeds	KT281363	Bacillus siamensis strain IHB B 16121, Bacillus sp. genome assembly BS34ACh ,chromosome : I, Bacillus subtilis genome assembly BS49Ch ,chromosome : I, Bacillus subtilis strain SG6, complete genome, Bacillus subtilis strain ATCC 19217, complete genome, Bacillus subtilis strain X3	Bacillus siamensis strain IHB B 16121 16S ribosomal RNA gene, partial sequence	KM817270.1	0	1	Bacillus (100%)	799F	1492r	TAGGGGGTTTCCGCCCCTTAGTGCTGCAGCTAACGCATTAAGCACTCCGCCTGGGGAGTA
													CGGTCGCAAGACTGAAACTCAAAGGAATTGACGGGGGCCCGCACAAGCGGTGGAGCATGT
													GGTTTAATTCGAAGCAACGCGAAGAACCTTACCAGGTCTTGACATCCTCTGACAATCCTA
													GAGATAGGACGTCCCCTTCGGGGGCAGAGTGACAGGTGGTGCATGGTTGTCGTCAGCTCG
													TGTCGTGAGATGTTGGGTTAAGTCCCGCAACGAGCGCAACCCTTGATCTTAGTTGCCAGC
													ATTCAGTTGGGCACTCTAAGGTGACTGCCGGTGACAAACCGGAGGAAGGTGGGGATGACG
													TCAAATCATCATGCCCCTTATGACCTGGGCTACACACGTGCTACAATGGACAGAACAAAG
													GGCAGCGAAACCGCGAGGTTAAGCCAATCCCACAAATCTGTTCTCAGTTCGGATCGCAGT
													CTGCAACTCGACTGCGTGAAGCTGGAATCGCTAGTAATCGCGGATCAGCATGCCGCGGTG
													AATACGTTCCCGGGCCTTGTACACACCGCCCGTCACACCACGAGAGTTTGTAACACCCGA
													AGTCGGTGAGGTAACCTTTTAGGAGCCAGCCGCCGAAGGTGGGACAGATGATTGGGGTGA
													AGTCGTAAC
UnclassifiedPaenibacillaceae_Strain_EKM501M	Fresh spaghetti squash	seed	fresh seeds	KT281305	Ammoniphilus sp. CC-RT-E, Uncultured bacterium clone WB113, Uncultured bacterium clone JF86, Oxalophagus oxalicus strain Alt Ox1	Ammoniphilus sp. CC-RT-E 16S ribosomal RNA gene, partial sequence	HM193518.1	0	0.99	unclassified_Paenibacillaceae, Ammoniphilus (54%)	799F	1492r	CAACCCTCGGTGCTGTCGCTAACGCAATAAGCACTCCGCCTGGGGAGTACGGCCGCAAGG
													CTGAAACTCAAAGGAATTGACGGGGACCCGCACAAGCGGTGGAGCATGTGGTTTAATTCG
													AAGCAACGCGAAGAACCTTACCAAGGCTTGACATCCCCCTGATCGGTCTAGAGATAGATC
													TTTCCCTTCGGGGACAGGGGTGACAGGTGGTGCATGGTTGTCGTCAGCTCGTGTCGTGAG
													ATGTTGGGTTAAGTCCCGCAACGAGCGCAACCCTTATCTTTAGTTGCCAGCATTCAGTTG
													GGCACTCTAGAGAGACTGCCGGTGACAAACCGGAGGAAGGTGGGGATGACGTCAAATCAT
													CATGCCCCTTATGTCTTGGGCTACACACGTGCTACAATGGTTGGTACAAAGGGCAGCAAG
													CCAGCGATGGTAAGCAAATCCCAGAAAGCCAATCTCAGTTCGGATTGTAGGCTGCAACTC
													GCCTACATGAAGTCGGAATCGCTAGTAATCGCAGATCAGCATGCTGCGGTGAATACGTTC
													CCGGGTCTTGTACACACCGCCCGTCACACCACGAGAGTTTGCAACACCCGAAGTCGGTGA
													GGTAACCGCAAGGAGCCAGCCGCCGAAGGTGGGGCAGATGATTGGGGTGAAGTCGTAAC
Bacillus_Strain_EKM506B	Fresh spaghettti squash	seed	fresh seeds	KT281364	Bacillus siamensis strain IHB B 16121, Bacillus sp. genome assembly BS34ACh ,chromosome : I, Bacillus subtilis genome assembly BS49Ch ,chromosome : I, Bacillus subtilis strain SG6, complete genome, Bacillus subtilis strain ATCC 19217, complete genome	Bacillus siamensis strain IHB B 16121 16S ribosomal RNA gene, partial sequence	KM817270.1	0	100%*	Bacillus (100%)	799F	1492r	TAGTGTTAGGGGGTTTCCGCCCCTTAGTGCTGCAGCTAACGCATTAAGCACTCCGCCTGG
													GGAGTACGGTCGCAAGACTGAAACTCAAAGGAATTGACGGGGGCCCGCACAAGCGGTGGA
													GCATGTGGTTTAATTCGAAGCAACGCGAAGAACCTTACCAGGTCTTGACATCCTCTGACA
													ATCCTAGAGATAGGACGTCCCCTTCGGGGGCAGAGTGACAGGTGGTGCATGGTTGTCGTC
													AGCTCGTGTCGTGAGATGTTGGGTTAAGTCCCGCAACGAGCGCAACCCTTGATCTTAGTT
													GCCAGCATTCAGTTGGGCACTCTAAGGTGACTGCCGGTGACAAACCGGAGGAAGGTGGGG
													ATGACGTCAAATCATCATGCCCCTTATGACCTGGGCTACACACGTGCTACAATGGACAGA
													ACAAAGGGCAGCGAAACCGCGAGGTTAAGCCAATCCCACAAATCTGTTCTCAGTTCGGAT
													CGCAGTCTGCAACTCGACTGCGTGAAGCTGGAATCGCTAGTAATCGCGGATCAGCATGCC
													GCGGTGAATACGTTCCCGGGCCTTGTACACACCGCCCGTCACACCACGAGAGTTTGTAAC
													ACCCGAAGTCGGTGAGGTAACCTTTTAGGAGCCAGCCGCCGAAGGTGGGACAGATGATTG
													GGGTGAAGTCG
Lactococcus_Strain_EKM501L	Fresh Acorn squash	seed	fresh seeds	KT281328	Lactococcus lactis subsp. lactis strain IHB B 15952, Lactococcus lactis strain AI06, complete genome, Lactococcus lactis strain RSg, Lactococcus lactis subsp. lactis NCDO 2118, complete genome, Lactobacillus delbrueckii subsp. lactis strain HT-Z90-B2	Lactococcus lactis subsp. lactis strain IHB B 15952 16S ribosomal RNA gene, partial sequence	KM817251.1	0	1	Lactococcus (100%)	799F	1492r	GATGTAGGGAGCTATAAGTTCTCTGTATCGCAGCTAACGCAATAAGCACTCCGCCTGGGG
													AGTACGACCGCAAGGTTGAAACTCAAAGGAATTGACGGGGGCCCGCACAAGCGGTGGAGC
													ATGTGGTTTAATTCGAAGCAACGCGAAGAACCTTACCAGGTCTTGACATACTCGTGCTAT
													TCCTAGAGATAGGAAGTTCCTTCGGGACACGGGATACAGGTGGTGCATGGTTGTCGTCAG
													CTCGTGTCGTGAGATGTTGGGTTAAGTCCCGCAACGAGCGCAACCCCTATTGTTAGTTGC
													CATCATTAAGTTGGGCACTCTAACGAGACTGCCGGTGATAAACCGGAGGAAGGTGGGGAT
													GACGTCAAATCATCATGCCCCTTATGACCTGGGCTACACACGTGCTACAATGGATGGTAC
													AACGAGTCGCGAGACAGTGATGTTTAGCTAATCTCTTAAAACCATTCTCAGTTCGGATTG
													TAGGCTGCAACTCGCCTACATGAAGTCGGAATCGCTAGTAATCGCGGATCAGCACGCCGC
													GGTGAATACGTTCCCGGGCCTTGTACACACCGCCCGTCACACCACGGGAGTTGGGAGTAC
													CCGAAGTAGGTTGCCTAACCGCAAGGAGGGCGCTTCCTAAGGTAAGACCGATGACTGGGG
													TGAAGTCG
Lactococcus_Strain_EKM502L	Fresh Acorn squash	seed	fresh seeds	KT281329	Lactococcus lactis subsp. lactis strain IHB B 15952, Lactococcus lactis strain AI06, complete genome, Lactococcus lactis strain RSg, Lactococcus lactis subsp. lactis NCDO 2118, complete genome, Lactobacillus delbrueckii subsp. lactis strain HT-Z90-B2	Lactococcus lactis subsp. lactis strain IHB B 15952 16S ribosomal RNA gene, partial sequence	KM817251.1	0	1	Lactococcus (100%)	799F	1492r	GTAGGGAGCTATAAGTTCTCTGTATCGCAGCTAACGCAATAAGCACTCCGCCTGGGGAGT
													ACGACCGCAAGGTTGAAACTCAAAGGAATTGACGGGGGCCCGCACAAGCGGTGGAGCATG
													TGGTTTAATTCGAAGCAACGCGAAGAACCTTACCAGGTCTTGACATACTCGTGCTATTCC
													TAGAGATAGGAAGTTCCTTCGGGACACGGGATACAGGTGGTGCATGGTTGTCGTCAGCTC
													GTGTCGTGAGATGTTGGGTTAAGTCCCGCAACGAGCGCAACCCCTATTGTTAGTTGCCAT
													CATTAAGTTGGGCACTCTAACGAGACTGCCGGTGATAAACCGGAGGAAGGTGGGGATGAC
													GTCAAATCATCATGCCCCTTATGACCTGGGCTACACACGTGCTACAATGGATGGTACAAC
													GAGTCGCGAGACAGTGATGTTTAGCTAATCTCTTAAAACCATTCTCAGTTCGGATTGTAG
													GCTGCAACTCGCCTACATGAAGTCGGAATCGCTAGTAATCGCGGATCAGCACGCCGCGGT
													GAATACGTTCCCGGGCCTTGTACACACCGCCCGTCACACCACGGGAGTTGGGAGTACCCG
													AAGTAGGTTGCCTAACCGCAAGGAGGGCGCTTCCTAAGGTAAGACCGATGACTGGGGTGA
													AGTCGTAAC
Micrococcus_Strain_EKM501U	Fresh Acorn squash	seed	fresh seeds	KT281322	Micrococcus yunnanensis strain NIOT-Ch-58, Micrococcus luteus partial 16S rRNA gene, strain LHR-04, Micrococcus sp. CJ-G-PYD11, Micrococcus sp. MOLA 23, Micrococcaceae bacterium KVD-unk-39, Micrococcus sp. JNU-SGY011.	Micrococcus yunnanensis strain NIOT-Ch-58 16S ribosomal RNA gene, partial sequence	KJ575050.1	0	1	Micrococcus (100%)	799F	1492r	CATTCCACGGTTTCCGCGCCGCAGCTAACGCATTAAGTGCCCCGCCTGGGGAGTACGGCC
													GCAAGGCTAAAACTCAAAGGAATTGACGGGGGCCCGCACAAGCGGCGGAGCATGCGGATT
													AATTCGATGCAACGCGAAGAACCTTACCAAGGCTTGACATGTTCTCGATCGCCGTAGAGA
													TACGGTTTCCCCTTTGGGGCGGGTTCACAGGTGGTGCATGGTTGTCGTCAGCTCGTGTCG
													TGAGATGTTGGGTTAAGTCCCGCAACGAGCGCAACCCTCGTTCCATGTTGCCAGCACGTC
													ATGGTGGGGACTCATGGGAGACTGCCGGGGTCAACTCGGAGGAAGGTGAGGACGACGTCA
													AATCATCATGCCCCTTATGTCTTGGGCTTCACGCATGCTACAATGGCCGGTACAATGGGT
													TGCGATACTGTGAGGTGGAGCTAATCCCAAAAAGCCGGTCTCAGTTCGGATTGGGGTCTG
													CAACTCGACCCCATGAAGTCGGAGTCGCTAGTAATCGCAGATCAGCAACGCTGCGGTGAA
													TACGTTCCCGGGCCTTGTACACACCGCCCGTCAAGTCACGAAAGT
Bacillus_Strain_EKM503B	Fresh Acorn squash	seed	fresh seeds	KT281361	Endophytic bacterium CL9A, Endophytic bacterium CR8b, Endophytic bacterium WR19A, Bacillus aryabhattai strain IHB B 16518, Bacillus aryabhattai strain IHB B 15639, Bacillus aryabhattai strain IHB B 15622, Bacillus megaterium strain 8S6	Endophytic bacterium CL9A 16S ribosomal RNA gene, partial sequence	EU088082.1	0	1	Bacillus (100%)	799F	1492r	TAGTGTTAGAGGGTTTCCGCCCTTTAGTGCTGCAGCTAACGCATTAAGCACTCCGCCTGG
													GGAGTACGGTCGCAAGACTGAAACTCAAAGGAATTGACGGGGGCCCGCACAAGCGGTGGA
													GCATGTGGTTTAATTCGAAGCAACGCGAAGAACCTTACCAGGTCTTGACATCCTCTGACA
													ACTCTAGAGATAGAGCGTTCCCCTTCGGGGGACAGAGTGACAGGTGGTGCATGGTTGTCG
													TCAGCTCGTGTCGTGAGATGTTGGGTTAAGTCCCGCAACGAGCGCAACCCTTGATCTTAG
													TTGCCAGCATTTAGTTGGGCACTCTAAGGTGACTGCCGGTGACAAACCGGAGGAAGGTGG
													GGATGACGTCAAATCATCATGCCCCTTATGACCTGGGCTACACACGTGCTACAATGGATG
													GTACAAAGGGCTGCAAGACCGCGAGGTCAAGCCAATCCCATAAAACCATTCTCAGTTCGG
													ATTGTAGGCTGCAACTCGCCTACATGAAGCTGGAATCGCTAGTAATCGCGGATCAGCATG
													CCGCGGTGAATACGTTCCCGGGCCTTGTACACACCGCCCGTCACACCACGAGAGTTTGTA
													ACACCCGAAGTCGGTGGAGTAACCGTAAGGAGCTAGCCGCCTAAGGTGGGACAGATGATT
													GGGGTGAA
UnclassifiedEnterobacteriaceae_Strain_EKM601Z	chinese okra	seed	commercial seeds	KT222785	Klebsiella oxytoca strain M1, complete genome, Klebsiella oxytoca KONIH1, complete genome, Klebsiella oxytoca HKOPL1, complete genome, Uncultured Klebsiella sp. clone CK-Q3	Klebsiella oxytoca strain M1, complete genome	CP008841.1	0	0.99	unclassified_Enterobacteriaceae, Citrobacter (47%)	799F	1492r	TGAGGAGTGGCTTCCGGAGCTAACGCGTTAAGTCGACCGCCTGGGGAGTACGGCCGCAAG
													GTTAAAACTCAAATGAATTGACGGGGGCCCGCACAAGCGGTGGAGCATGTGGTTTAATTC
													GATGCAACGCGAAGAACCTTACCTACTCTTGACATCCAGAGAACTTAGCAGAGATGCTTT
													GGTGCCTTCGGGAACTCTGAGACAGGTGCTGCATGGCTGTCGTCAGCTCGTGTTGTGAAA
													TGTTGGGTTAAGTCCCGCAACGAGCGCAACCCTTATCCTTTGTTGCCAGCGATTCGGTCG
													GGAACTCAAAGGAGACTGCCAGTGATAAACTGGAGGAAGGTGGGGATGACGTCAAGTCAT
													CATGGCCCTTACGAGTAGGGCTACACACGTGCTACAATGGCATATACAAAGAGAAGCGAC
													CTCGCGAGAGCAAGCGGACCTCATAAAGTATGTCGTAGTCCGGATTGGAGTCTGCAACTC
													GACTCCATGAAGTCGGAATCGCTAGTAATCGTGGATCAGAATGCCACGGTGAATACGTTC
													CCGGGCCTTGTACACACCGCCCGTCACACCATGGGAGTGGGTTGCAAAAGAAGTAGGTAG
													CTTAACCTTCGGGAGGGCGCTTACCACTTTGTGATTCATGACTGGGGTGAAGTCGTAACA
													AAGGTA
UnclassifiedEnterobacteriaceae_Strain_EKM602Z	chinese okra	seed	commercial seeds	KT222784	Klebsiella oxytoca strain M1, complete genome, Klebsiella oxytoca KONIH1, complete genome, Klebsiella oxytoca HKOPL1, complete genome, Uncultured Klebsiella sp. clone CK-Q3	Klebsiella oxytoca strain M1, complete genome	CP008841.1	0	1	unclassified_Enterobacteriaceae, Citrobacter (48%)	799F	1492r	CTTGAGGAGTGGCTTCCGGAGCTAACGCGTTAAGTCGACCGCCTGGGGAGTACGGCCGCA
													AGGTTAAAACTCAAATGAATTGACGGGGGCCCGCACAAGCGGTGGAGCATGTGGTTTAAT
													TCGATGCAACGCGAAGAACCTTACCTACTCTTGACATCCAGAGAACTTAGCAGAGATGCT
													TTGGTGCCTTCGGGAACTCTGAGACAGGTGCTGCATGGCTGTCGTCAGCTCGTGTTGTGA
													AATGTTGGGTTAAGTCCCGCAACGAGCGCAACCCTTATCCTTTGTTGCCAGCGATTCGGT
													CGGGAACTCAAAGGAGACTGCCAGTGATAAACTGGAGGAAGGTGGGGATGACGTCAAGTC
													ATCATGGCCCTTACGAGTAGGGCTACACACGTGCTACAATGGCATATACAAAGAGAAGCG
													ACCTCGCGAGAGCAAGCGGACCTCATAAAGTATGTCGTAGTCCGGATTGGAGTCTGCAAC
													TCGACTCCATGAAGTCGGAATCGCTAGTAATCGTGGATCAGAATGCCACGGTGAATACGT
													TCCCGGGCCTTGTACACACCGCCCGTCACACCATGGGAGTGGGTTGCAAAAGAAGTAGGT
													AGCTTAACCTTCGGGAGGGCGCTTACCACTTTGTGATTCATGACTGGGGTGAAGTCG
UnclassifiedMicrobacteriaceae_Strain_EKM601Y	chinese okra	seed	commercial seeds	KT281300	Rathayibacter sp. A2-81, Rathayibacter festucae strain UCM Ac-619, Rathayibacter tritici partial 16S rRNA gene, isolate OS-16.a, Rathayibacter rathayi strain DSM 7485, Rathayibacter iranicus strain VKM Ac-1602	Rathayibacter sp. A2-81 16S ribosomal RNA gene, partial sequence	KF441602.1	0	1	unclassified_Microbacteriaceae, Rathayibacter (90%)	799F	1492r	CGGTCTCCGTGTCGCAGCTAACGCATTAAGTTCCCCGCCTGGGGAGTACGGCCGCAAGGC
													TAAAACTCAAAGGAATTGACGGGGGCCCGCACAAGCGGCGGAGCATGCGGATTAATTCGA
													TGCAACGCGAAGAACCTTACCAAGGCTTGACATATACCGGAAACTTCCAGAAATGGTTGC
													CCCGCAAGGTCGGTATACAGGTGGTGCATGGTTGTCGTCAGCTCGTGTCGTGAGATGTTG
													GGTTAAGTCCCGCAACGAGCGCAACCCTCGTTCTATGTTGCCAGCACGTCATGGTGGGAA
													CTCATAGGAGACTGCCGGGGTCAACTCGGAGGAAGGTGGGGATGACGTCAAATCATCATG
													CCCCTTATGTCTTGGGCTTCACGCATGCTACAATGGCCGGTACAAAGGGCTGCGATACCG
													TAAGGTGGAGCGAATCCCAAAAAGCCGGTCTCAGTTCGGATTGAGGTCTGCAACTCGACC
													TCATGAAGTCGGAGTCGCTAGTAATCGCAGATCAGCAACGCTGCGGTGAATACGTTCCCG
													GGCCTTGTACACACCGCCCGTCAAGTCATGAAAGTCGGTAACACCCGAAGCCAGTGGCCT
													AACCGCAAGGAGGGAGCTGTCGAAGGTGGGATCGGTGATTAGGACTAAGTCGTAAC
Bacillus_Strain_EKM601B	chinese okra	seed	commercial seeds	KT281323	[Brevibacterium] halotolerans strain IHB B 15705, Bacillus methylotrophicus strain IHB B 18137, [Brevibacterium] halotolerans strain IHB B 18102, [Brevibacterium] halotolerans strain IHB B 15803, Bacillus siamensis strain IHB B 15652	[Brevibacterium] halotolerans strain IHB B 15705 16S ribosomal RNA gene, partial sequence	KM817263.1	0	0.99	Bacillus (100%)	799F	1492r	TTCCGGCCCCTTAGTGCTGCAGCTAACGCATTAAGCACTCCGCCTGGGGAGTACGGTCGC
													AAGACTGAAACTCAAAGGAATTGACGGGGGCCCGCACAAGCGGTGGAGCATGTGGTTTAA
													TTCGAAGCAACGCGAAGAACCTTACCAGGTCTTGACATCCTCTGACAATCCTAGAGATAG
													GACGTCCCCTTCGGGGGCAGAGTGACAGGTGGTGCATGGTTGTCGTCAGCTCGTGTCGTG
													AGATGTTGGGTTAAGTCCCGCAACGAGCGCAACCCTTGATCTTAGTTGCCAGCATTCAGT
													TGGGCACTCTAAGGTGACTGCCGGTGACAAACCGGAGGAAGGTGGGGATGACGTCAAATC
													ATCATGCCCCTTATGACCTGGGCTACACACGTGCTACAATGGACAGAACAAAGGGCAGCG
													AAACCGCGAGGTTAAGCCAATCCCACAAATCTGTTCTCAGTTCGGATCGCAGTCTGCAAC
													TCGACTGCGTGAAGCTGGAATCGCTAGTAATCGCGGATCAGCATGCCGCGGTGAATACGT
													TCCCGGGCCTTGTACACACCGCCCGTCACACCACGAGAGTTTGTAACACCCGAAGTCGGT
													GAGGTAACCTTTATGGAGCCAGCCGCCGAAGGTGGGACAGATGATTGGGGTGAAGTCGTA
													AC
UnclassifiedEnterobacteriaceae_Strain_EKM603Z	chinese okra	seed	commercial seeds	KT281286	Klebsiella oxytoca strain M1, complete genome, Klebsiella oxytoca KONIH1, complete genome, Klebsiella oxytoca HKOPL1, complete genome, Uncultured Klebsiella sp. clone CK-Q3, Uncultured bacterium clone z29	Klebsiella oxytoca strain M1, complete genome	CP008841.1	0	0.99	unclassified_Enterobacteriaceae, Citrobacter (58%)	799F	1492r	CTTGAGGAGTGGCTTCCGGAGCTAACGCGTTAAGTCGACCGCCTGGGGAGTACGGCCGCA
													AGGTTAAAACTCAAATGAATTGACGGGGGCCCGCACAAGCGGTGGAGCATGTGGTTTAAT
													TCGATGCAACGCGAAGAACCTTACCTACTCTTGACATCCANAGAACTTAGCANAGATGCT
													TTGGTGCCTTCGGGAACTCTGAGACAGGTGCTGCATGGCTGTCGTCAGCTCGTGTTGTGA
													AATGTTGGGTTAAGTCCCGCAACGAGCGCAACCCTTATCCTTTGTTGCCAGCGATTCGGT
													CGGGAACTCAAAGGAGACTGCCAGTGATAAACTGGAGGAAGGTGGGGATGACGTCAAGTC
													ATCATGGCCCTTACGAGTAGGGCTACACACGTGCTACAATGGCATATACAAAGAGAAGCG
													ACCTCGCGAGAGCAAGCGGACCTCATAAAGTATGTCGTAGTCCGGATTGGAGTCTGCAAC
													TCGACTCCATGAAGTCGGAATCGCTAGTAATCGTGGATCAGAATGCCACGGTGAATACGT
													TCCCGGGCCTTGTACACACCGCCCGTCACACCATGGGAGTGGGTTGCAAAAGAAGTAGGT
													AGCTTAACCTTCGGGAGGGCGCTTACCACTTTGTGATTCATGACTGGGGTGAAGTCGTAA
													CAAGGTAACC
Bacillus_Strain_EKM701B	Bottle gourd	seed	commercial seeds	KT222780	Bacillus altitudinis strain IHB B 15457, Bacillus sp. XQW1, Bacillus altitudinis strain ML-22, Bacillus sp. 7B-769, Bacillus pumilus strain HT-Z45, Bacillus aerophilus strain NIOT-Ch-27, Bacillus stratosphericus strain IHB B 6832	Bacillus altitudinis strain IHB B 15457 16S ribosomal RNA gene, partial sequence	KM817260.1	0	1	Bacillus (100%)	799F	1492r	TAGTGTTAGGGGGTTTCCGCCCCTTAGTGCTGCAGCTAACGCATTAAGCACTCCGCCTGG
													GGAGTACGGTCGCAAGACTGAAACTCAAAGGAATTGACGGGGGCCCGCACAAGCGGTGGA
													GCATGTGGTTTAATTCGAAGCAACGCGAAGAACCTTACCAGGTCTTGACATCCTCTGACA
													ACCCTAGAGATAGGGCTTTCCCTTCGGGGACAGAGTGACAGGTGGTGCATGGTTGTCGTC
													AGCTCGTGTCGTGAGATGTTGGGTTAAGTCCCGCAACGAGCGCAACCCTTGATCTTAGTT
													GCCAGCATTCAGTTGGGCACTCTAAGGTGACTGCCGGTGACAAACCGGAGGAAGGTGGGG
													ATGACGTCAAATCATCATGCCCCTTATGACCTGGGCTACACACGTGCTACAATGGACAGA
													ACAAAGGGCTGCGAGACCGCAAGGTTTAGCCAATCCCACAAATCTGTTCTCAGTTCGGAT
													CGCAGTCTGCAACTCGACTGCGTGAAGCTGGAATCGCTAGTAATCGCGGATCAGCATGCC
													GCGGTGAATACGTTCCCGGGCCTTGTACACACCGCCCGTCACACCACGAGAGTTTGCAAC
													ACCCGAAGTCGGTGAGGTAACCTTTATGGAGCCAGCCGCCGAAGGTGGGGCAGATGATTG
													GGGTGAAGTC
Bacillus_Strain_EKM705B	Bottle gourd	seed	commercial seeds	KT222782	Bacillus safensis strain IHB B 6827, Uncultured bacterium clone 12260798(S)-48, [Streptomyces] sp. LCB36, Bacillus pumilus strain MCCC 1A06858, Bacillus pumilus strain MCCC 1A05787, Bacillus pumilus strain BHS-2	Bacillus safensis strain IHB B 6827 16S ribosomal RNA gene, partial sequence	KF668461.1	0	1	Bacillus (100%)	799F	1492r	TTCCGCCCCTTAGTGCTGCAGCTAACGCATTAAGCACTCCGCCTGGGGAGTACGGTCGCA
													AGACTGAAACTCAAAGGAATTGACGGGGGCCCGCACAAGCGGTGGAGCATGTGGTTTAAT
													TCGAAGCAACGCGAAGAACCTTACCAGGTCTTGACATCCTCTGACAACCCTAGAGATAGG
													GCTTTCCCTTCGGGGACAGAGTGACAGGTGGTGCATGGTTGTCGTCAGCTCGTGTCGTGA
													GATGTTGGGTTAAGTCCCGCAACGAGCGCAACCCTTGATCTTAGTTGCCAGCATTTAGTT
													GGGCACTCTAAGGTGACTGCCGGTGACAAACCGGAGGAAGGTGGGGATGACGTCAAATCA
													TCATGCCCCTTATGACCTGGGCTACACACGTGCTACAATGGACAGAACAAAGGGCTGCAA
													GACCGCAAGGTTTAGCCAATCCCATAAATCTGTTCTCAGTTCGGATCGCAGTCTGCAACT
													CGACTGCGTGAAGCTGGAATCGCTAGTAATCGCGGATCAGCATGCCGCGGTGAATACGTT
													CCCGGGCCTTGTACACACCGCCCGTCACACCACGAGAGTTTGCAACACCCGAAGTCGGTG
													AGGTAACCTTTATGGAGCCAGCCGCCGAAGGTGGGGCAGATGATTGGGGTGAAGTC
Bacillus_Strain_EKM706B	Bottle gourd	seed	commercial seeds	KT222783	Bacillus safensis strain IHB B 6827, Uncultured bacterium clone 12260798(S)-48, [Streptomyces] sp. LCB36, Bacillus pumilus strain MCCC 1A06858, Bacillus pumilus strain MCCC 1A05787, Bacillus pumilus strain BHS-2	Bacillus safensis strain IHB B 6827 16S ribosomal RNA gene, partial sequence	KF668461.1	0	1	Bacillus (100%)	799F	1492r	TTCCGCCCCTTAGTGCTGCAGCTAACGCATTAAGCACTCCGCCTGGGGAGTACGGTCGCA
													AGACTGAAACTCAAAGGAATTGACGGGGGCCCGCACAAGCGGTGGAGCATGTGGTTTAAT
													TCGAAGCAACGCGAAGAACCTTACCAGGTCTTGACATCCTCTGACAACCCTAGAGATAGG
													GCTTTCCCTTCGGGGACAGAGTGACAGGTGGTGCATGGTTGTCGTCAGCTCGTGTCGTGA
													GATGTTGGGTTAAGTCCCGCAACGAGCGCAACCCTTGATCTTAGTTGCCAGCATTTAGTT
													GGGCACTCTAAGGTGACTGCCGGTGACAAACCGGAGGAAGGTGGGGATGACGTCAAATCA
													TCATGCCCCTTATGACCTGGGCTACACACGTGCTACAATGGACAGAACAAAGGGCTGCAA
													GACCGCAAGGTTTAGCCAATCCCATAAATCTGTTCTCAGTTCGGATCGCAGTCTGCAACT
													CGACTGCGTGAAGCTGGAATCGCTAGTAATCGCGGATCAGCATGCCGCGGTGAATACGTT
													CCCGGGCCTTGTACACACCGCCCGTCACACCACGAGAGTTTGCAACACCCGAAGTCGGTG
													AGGTAACCTTTATGGAGCCAGCCGCCGAAGGTGGGGCAGATGATTGGGGTGAAGTC
Bacillus_Strain_EKM703B	Bottle gourd	seed	commercial seeds	KT220265	Bacillus altitudinis strain IHB B 15457, Bacillus sp. 7B-769, Bacillus pumilus strain HT-Z45, Bacillus aerophilus strain NIOT-Ch-27, Bacillus stratosphericus strain IHB B 6832	Bacillus altitudinis strain IHB B 15457 16S ribosomal RNA gene, partial sequence	KM817260.1	0	1	Bacillus (100%)	799F	1492r	TAGTGTTAGGGGGTTTCCGCCCCTTAGTGCTGCAGCTAACGCATTAAGCACTCCGCCTGG
													GGAGTACGGTCGCAAGACTGAAACTCAAAGGAATTGACGGGGGCCCGCACAAGCGGTGGA
													GCATGTGGTTTAATTCGAAGCAACGCGAAGAACCTTACCAGGTCTTGACATCCTCTGACA
													ACCCTAGAGATAGGGCTTTCCCTTCGGGGACAGAGTGACAGGTGGTGCATGGTTGTCGTC
													AGCTCGTGTCGTGAGATGTTGGGTTAAGTCCCGCAACGAGCGCAACCCTTGATCTTAGTT
													GCCAGCATTCAGTTGGGCACTCTAAGGTGACTGCCGGTGACAAACCGGAGGAAGGTGGGG
													ATGACGTCAAATCATCATGCCCCTTATGACCTGGGCTACACACGTGCTACAATGGACAGA
													ACAAAGGGCTGCGAGACCGCAAGGTTTAGCCAATCCCACAAATCTGTTCTCAGTTCGGAT
													CGCAGTCTGCAACTCGACTGCGTGAAGCTGGAATCGCTAGTAATCGCGGATCAGCATGCC
													GCGGTGAATACGTTCCCGGGCCTTGTACACACCGCCCGTCACACCACGAGAGTTTGCAAC
													ACCCGAAGTCGGTGAGGTAACCTTTATGGAGCCAGCCGCCGAAGGTGGGGCAGATGATTG
													GGGTGAAGTCG
Bacillus_Strain_EKM702B	Bottle gourd	seed	commercial seeds	KT222781	Bacillus altitudinis strain IHB B 15457, Bacillus sp. 7B-769, Bacillus pumilus strain HT-Z45, Bacillus aerophilus strain NIOT-Ch-27, Bacillus stratosphericus strain IHB B 6832	Bacillus altitudinis strain IHB B 15457 16S ribosomal RNA gene, partial sequence	KM817260.1	0	1	Bacillus (100%)	799F	1492r	GTTAGGGGGTTTCCGCCCCTTAGTGCTGCAGCTAACGCATTAAGCACTCCGCCTGGGGAG
													TACGGTCGCAAGACTGAAACTCAAAGGAATTGACGGGGGCCCGCACAAGCGGTGGAGCAT
													GTGGTTTAATTCGAAGCAACGCGAAGAACCTTACCAGGTCTTGACATCCTCTGACAACCC
													TAGAGATAGGGCTTTCCCTTCGGGGACAGAGTGACAGGTGGTGCATGGTTGTCGTCAGCT
													CGTGTCGTGAGATGTTGGGTTAAGTCCCGCAACGAGCGCAACCCTTGATCTTAGTTGCCA
													GCATTCAGTTGGGCACTCTAAGGTGACTGCCGGTGACAAACCGGAGGAAGGTGGGGATGA
													CGTCAAATCATCATGCCCCTTATGACCTGGGCTACACACGTGCTACAATGGACAGAACAA
													AGGGCTGCGAGACCGCAAGGTTTAGCCAATCCCACAAATCTGTTCTCAGTTCGGATCGCA
													GTCTGCAACTCGACTGCGTGAAGCTGGAATCGCTAGTAATCGCGGATCAGCATGCCGCGG
													TGAATACGTTCCCGGGCCTTGTACACACCGCCCGTCACACCACGAGAGTTTGCAACACCC
													GAAGTCGGTGAGGTAACCTTTATGGAGCCAGCCGCCGAAGGTGGGGCAGATGATTGGGGT
													GAAGTCGT
Bacillus_Strain_EKM704B	Bottle gourd	seed	commercial seeds	KT220264	Bacillus safensis strain IHB B 6827, Uncultured bacterium clone 12260798(S)-48, [Streptomyces] sp. LCB36, Bacillus pumilus strain MCCC 1A06858, Bacillus pumilus strain MCCC 1A05787	Bacillus safensis strain IHB B 6827 16S ribosomal RNA gene, partial sequence	KF668461.1	0	1	Bacillus (100%)	799F	1492r	TTCCGCCCCTTAGTGCTGCAGCTAACGCATTAAGCACTCCGCCTGGGGAGTACGGTCGCA
													AGACTGAAACTCAAAGGAATTGACGGGGGCCCGCACAAGCGGTGGAGCATGTGGTTTAAT
													TCGAAGCAACGCGAAGAACCTTACCAGGTCTTGACATCCTCTGACAACCCTAGAGATAGG
													GCTTTCCCTTCGGGGACAGAGTGACAGGTGGTGCATGGTTGTCGTCAGCTCGTGTCGTGA
													GATGTTGGGTTAAGTCCCGCAACGAGCGCAACCCTTGATCTTAGTTGCCAGCATTTAGTT
													GGGCACTCTAAGGTGACTGCCGGTGACAAACCGGAGGAAGGTGGGGATGACGTCAAATCA
													TCATGCCCCTTATGACCTGGGCTACACACGTGCTACAATGGACAGAACAAAGGGCTGCAA
													GACCGCAAGGTTTAGCCAATCCCATAAATCTGTTCTCAGTTCGGATCGCAGTCTGCAACT
													CGACTGCGTGAAGCTGGAATCGCTAGTAATCGCGGATCAGCATGCCGCGGTGAATACGTT
													CCCGGGCCTTGTACACACCGCCCGTCACACCACGAGAGTTTGCAACACCCGAAGTCGGTG
													AGGTAACCTTTATGGAGCCAGCCGCCGAAGGTGGGGCAGATGATTGGGGTGAAGTC
