# Supplementary material for: Taxonomic and functional diversity of cultured seed associated microbes of the cucurbit family
Source: BMC Microbiol. 2016 Jun 27;16:131. doi: 10.1186/s12866-016-0743-2 (PMC4924336; doi:10.1186/s12866-016-0743-2)
Supplement: Additional file 3: Table S2. — Detailed information of in vitro phenotypic traits of cultivated cucurbit seed bacterial endophytes. (XLSX 25 kb) [file 12866_2016_743_MOESM3_ESM.xlsx]

## Sheet: Sheet1
Table S2. Detailed information of in vitro phenotypic traits of cultivated cucurbit seed bacterial endophytes.
Well	Bacterial isolate	Plant	Source	Growth on N-free media	ACC deaminase	Phosphate solubilization	Auxin production	Siderophore production	Cellulase activity	Pectinase activity	Protease activity
A1	Paenibacillus<Strain EKM101P>	cucumber	commercial (Marketmore)	-	-	-	-	-	+	+	+
B1	Paenibacillus<Strain EKM102P>	cucumber	commercial (Marketmore)	-	-	-	-	-	+	+	+
C1	Paenibacillus<Strain EKM103P>	cucumber	commercial (Burpless beauty)	-	-	N	-	-	N	N	N
D1	Paenibacillus<Strain EKM104P>	cucumber	commercial (Burpless beauty)	+	-	N	-	N	N	N	N
E1	Paenibacillus<Strain EKM105P>	cucumber	commercial (straight eight)	-	-	-	+	+	-	-	-
F1	Paenibacillus<Strain EKM106P>	cucumber	commercial (straight eight)	-	-	+	N	-	N	-	-
G1	Paenibacillus<Strain EKM107P>	cucumber	commercial (straight eight)	-	-	N	N	N	N	N	N
H1	Paenibacillus<Strain EKM108P>	cucumber	commercial (straight eight)	+	-	N	N	N	N	N	N
A2	Paenibacillus<Strain EKM109P>	cucumber	commercial (straight eight)	-	-	N	N	N	N	N	N
B2	Paenibacillus<Strain EKM110P>	cucumber	commercial (straight eight)	-	-	-	N	N	N	N	N
C2	Paenibacillus<Strain EKM301P>	pumpkin	commercial (Jack Olantern)	-	-	-	-	-	+	N	+
D2	Paenibacillus<Strain EKM302P>	pumpkin	commercial (Jack Olantern)	-	-	-	-	-	+	+	+
E2	Paenibacillus<Strain EKM303P>	pumpkin	commercial (Jack Olantern)	-	-	-	N	N	N	N	N
F2	Paenibacillus<Strain EKM304P>	pumpkin	commercial (Jack Olantern)	+	-	-	N	N	N	N	N
G2	Paenibacillus<Strain EKM201P>	cantaloupe	commercial (Delicious)	+	-	-	-	-	+	+	+
H2	Paenibacillus<Strain EKM202P>	cantaloupe	commercial (Delicious)	+	-	-	-	-	+	+	+
A3	Paenibacillus<Strain EKM203P>	cantaloupe	commercial (Delicious	+	-	N	N	N	N	N	N
B3	Paenibacillus<Strain EKM204P>	cantaloupe	commercial (Delicious	-	-	-	-	-	+	+	+
C3	Paenibacillus<Strain EKM205P>	cantaloupe	commercial (Delicious	+	-	-	-	-	+	+	+
D3	Paenibacillus<Strain EKM206P>	cantaloupe	commercial (Delicious	-	-	-	-	-	+	+	+
E3	Paenibacillus<Strain EKM207P>	cantaloupe	commercial (Delicious	-	-	-	-	-	+	+	+
F3	Paenibacillus<Strain EKM208P>	cantaloupe	commercial (Delicious	-	-	-	-	-	+	+	+
G3	Paenibacillus<Strain EKM209P>	cantaloupe	commercial (Delicious	+	-	-	-	-	+	+	+
H3	Paenibacillus<Strain EKM210P>	cantaloupe	commercial (Delicious	+	-	-	-	-	+	+	+
A4	Paenibacillus<Strain EKM211P>	cantaloupe	commercial (Delicious)	-	-	-	-	-	+	+	+
B4	Paenibacillus<Strain EKM212P>	cantaloupe	commercial (Delicious)	-	-	-	-	-	+	N	+
C4	Paenibacillus<Strain EKM111P>	cucumber	commercial (Burpless F1)	-	-	-	+	N	-	N	N
D4	Pantoea<Strain EKM101V>	field cucumber	fresh (early seed surface sterilization rinse, including placenta and fruit pulp tissue)	-	-	-	+	+	-	-	-
E4	UnclassifiedEnterobacteriaceae<Strain EKM102V>	field cucumber	fresh (early seed surface sterilization rinse, including placenta and fruit pulp tissue)	-	-	-	-	-	-	-	+
F4	Pantoea<Strain EKM103V>	field cucumber	fresh (early seed surface sterilization rinse, including placenta and fruit pulp tissue)	-	N	-	+	+	-	-	-
G4	Pesudomonas<Strain EKM101A>	field cucumber	fresh (early seed surface sterilization rinse, including placenta and fruit pulp tissue)	-	-	-	+	+	N	-	-
H4	Pesudomonas<Strain EKM102A>	field cucumber	fresh (early seed surface sterilization rinse, including placenta and fruit pulp tissue)	-	-	-	-	-	N	N	-
A5	Pesudomonas<Strain EKM103A>	field cucumber	fresh (early seed surface sterilization rinse, including placenta and fruit pulp tissue)	-	-	-	-	-	-	N	N
B5	Lactococcus<Strain EKM101L>	cucumber	commercial (straight eight)	-	N	+	-	+	-	-	-
C5	Lactococcus<Strain EKM102L>	cucumber	commercial (straight eight)	-	-	+	+	-	N	-	-
D5	Lactococcus<Strain EKM201L>	cantaloupe	fresh	-	-	+	N	N	N	N	-
E5	Lactococcus<Strain EKM202L>	cantaloupe	fresh	-	-	+	+	-	-	N	-
F5	Lactococcus<Strain EKM203L>	cantaloupe	fresh	-	-	+	N	N	N	N	-
G5	Pediococcus<Strain EKM201D>	cantaloupe	fresh	-	-	+	N	-	-	-	-
H5	Pediococcus<Strain EKM202D>	cantaloupe	fresh	-	-	+	-	-	-	-	-
A6	UnclassifiedEnterobacteriaceae<Strain EKM101Z>	field cucumber	fresh (early seed surface sterilization rinse, including placenta and fruit pulp tissue)	-	-	+	+	-	-	-	-
B6	UnclassifiedEnterobacteriaceae<Strain EKM102Z>	field cucumber	fresh (early seed surface sterilization rinse, including placenta and fruit pulp tissue)	-	-	-	+	-	-	-	-
C6	UnclassifiedEnterobacteriaceae<Strain EKM401G>	watermelon	commercial (crimson sweet)	-	-	-	+	-	-	-	-
D6	UnclassifiedEnterobacteriaceae<Strain EKM402G>	watermelon	commercial (crimson sweet)	-	-	-	+	-	-	-	-
E6	UnclassifiedEnterobacteriaceae<Strain EKM103E>	field cucumber	fresh (early seed surface sterilization rinse, including placenta and fruit pulp tissue)	-	-	-	+	-	-	-	-
F6	UnclassifiedEnterobacteriaceae<Strain EKM102E>	cucumber	commercial (Spacemaster)	-	N	+	+	-	-	-	-
G6	UnclassifiedEnterobacteriaceae<Strain EKM104E>	cucumber	commercial (Spacemaster)	-	-	+	+	-	-	-	-
H6	Leuconostoc<Strain EKM401C>	watermelon	commercial (crimson sweet)	-	-	+	+	+	-	-	-
A7	UnclassifiedEnterobacteriaceae<Strain EKM403G>	watermelon	commercial (Crimson sweet)	-	-	+	+	+	-	-	-
B7	UnclassifiedEnterobacteriaceae<Strain EKM101E>	field cucumber	fresh (early seed surface sterilization rinse, including placenta and fruit pulp tissue)	-	-	+	+	-	-	-	-
C7	UnclassifiedEnterobacteriaceae<Strain EKM401K>	watermelon	commercial (Crimson sweet)	-	-	-	+	+	-	-	-
D7	UnclassifiedEnterobacteriaceae<Strain EKM402K>	watermelon	commercial (Crimson sweet)	-	-	-	+	-	-	-	-
E7	UnclassifiedEnterobacteriaceae<Strain EKM403K>	watermelon	commercial (Crimson sweet)	-	-	-	+	+	-	-	-
F7	UnclassifiedEnterobacteriaceae<Strain EKM401F>	watermelon	commercial (Crimson sweet)	-	N	-	+	-	-	-	-
G7	Cronobacter<Strain EKM101R>	cucumber	commercial (Spacemaster)	-	-	-	-	+	-	-	-
H7	Cronobacter<Strain EKM102R>	cucumber	commercial (Spacemaster)	-	-	-	-	-	-	-	-
A8	Bacillus<Strain EKM101B>	cucumber	commercial (Spacemaster)	+	-	-	+	-	N	N	+
B8	Bacillus<Strain EKM102B>	cucumber	commercial (Spacemaster)	-	-	-	+	-	-	N	+
C8	Bacillus<Strain EKM501B>	butternut	fresh	+	-	-	+	-	N	N	+
D8	Bacillus<Strain EKM103B>	cucumber	commercial (Spacemaster)	+	-	-	-	-	N	N	+
E8	Bacillus<Strain EKM104B>	cucumber	commercial (Spacemaster)	-	-	-	-	-	N	N	+
F8	Bacillus<Strain EKM105B>	cucumber	commercial (Spacemaster)	+	-	-	-	-	-	N	+
G8	Bacillus<Strain EKM106B>	cucumber	commercial (Spacemaster)	-	-	-	-	-	-	N	+
H8	Bacillus<Strain EKM107B>	cucumber	commercial (Spacemaster)	+	-	-	-	-	N	N	+
A9	Bacillus<Strain EKM108B>	cucumber	commercial (Spacemaster)	+	-	-	-	-	N	N	N
B9	Bacillus<Strain EKM109B>	cucumber	commercial (Spacemaster)	-	-	-	-	-	-	N	+
C9	Bacillus<Strain EKM110B>	cucumber	commercial (Marketmore)	-	-	-	-	-	N	N	+
D9	Bacillus<Strain EKM111B>	cucumber	commercial (Marketmore)	-	-	-	-	-	N	N	+
E9	Bacillus<Strain EKM112B>	cucumber	commercial (Marketmore)	-	-	-	-	-	-	N	+
F9	Bacillus<Strain EKM113B>	cucumber	commercial (Marketmore)	+	-	-	-	-	-	N	+
G9	Bacillus<Strain EKM114B>	cucumber	commercial (Marketmore)	-	-	-	-	-	N	N	+
H9	Bacillus<Strain EKM115B>	cucumber	commercial (Marketmore)	+	-	-	-	-	N	N	N
A10	Bacillus<Strain EKM116B>	cucumber	commercial (Marketmore)	-	N	-	-	-	N	N	N
B10	Bacillus<Strain EKM117B>	cucumber	commercial (Marketmore)	-	-	-	-	-	-	N	+
C10	Bacillus<Strain EKM118B>	cucumber	commercial (Marketmore)	+	-	-	-	-	-	N	+
D10	Bacillus<Strain EKM119B>	cucumber	commercial (Marketmore)	-	-	-	-	-	-	N	-
E10	Bacillus<Strain EKM120B>	cucumber	commercial (Marketmore)	+	-	-	-	-	-	N	+
F10	Bacillus<Strain EKM121B>	cucumber	commercial (Marketmore)	-	-	-	-	-	N	N	-
G10	Bacillus<Strain EKM122B>	cucumber	commercial (Marketmore)	+	-	-	-	-	N	N	-
H10	Bacillus<Strain EKM123B>	cucumber	commercial (Straight eight)	+	-	-	-	-	N	N	N
A11	Bacillus<Strain EKM124B>	cucumber	commercial (Straight eight)	-	-	-	+	N	-	N	N
B11	Bacillus<Strain EKM125B>	cucumber	commercial (Straight eight)	N	N	+	+	N	-	-	-
C11	Bacillus<Strain EKM301B>	pumpkin	commercial (Jack Olantern)	+	-	-	-	-	-	N	+
D11	Bacillus<Strain EKM302B>	pumpkin	commercial (Jack Olantern)	-	-	+	-	-	-	-	-
E11	Bacillus<Strain EKM303B>	pumpkin	commercial (Jack Olantern)	-	-	-	-	-	N	N	+
F11	Bacillus<Strain EKM304B>	pumpkin	commercial (Jack Olantern)	+	-	-	-	-	N	N	+
G11	Bacillus<Strain EKM305B>	pumpkin	commercial (Jack Olantern)	+	-	-	-	-	N	N	+
H11	Bacillus<Strain EKM401B>	watermelon	commercial (early Canada improved)	-	-	-	N	-	N	N	N
B12	Bacillus<Strain EKM402B>	watermelon	commercial (early Canada improved)	-	-	-	-	-	-	N	+
C12	Bacillus<Strain EKM403B>	watermelon	commercial (early Canada improved)	+	-	-	-	-	N	N	+
D12	Bacillus<Strain EKM404B>	watermelon	commercial (early Canada improved)	-	-	-	-	-	N	N	N
E12	Bacillus<Strain EKM405B>	watermelon	commercial (early Canada improved)	+	-	-	-	-	+	+	+
F12	Bacillus<Strain EKM406B>	watermelon	commercial (early Canada improved)	-	-	-	-	-	-	-	+
G12	Bacillus<Strain EKM407B>	watermelon	commercial (early Canada improved)	-	-	-	+	-	-	N	N
H12	Bacillus<Strain EKM408B>	watermelon	commercial (Crimson sweet)	-	-	+	+	-	-	-	+
A`1	Bacillus<Strain EKM409B>	watermelon	commercial (Crimson sweet)	-	-	+	+	-	-	-	-
B`1	Bacillus<Strain EKM410B>	watermelon	commercial (Crimson sweet)	-	-	+	+	+	-	-	+
C`1	Bacillus<Strain EKM126B>	cucumber	commercial (Marketmore)	-	+	-	-	-	N	N	+
D`1	Bacillus<Strain EKM201B>	cantaloupe	commercial (Delicious)	-	-	-	-	-	N	N	+
E`1	Bacillus<Strain EKM127B>	cucumber	commercial (Straight eight)	-	-	-	+	-	N	N	+
F`1	Bacillus<Strain EKM128B>	cucumber	commercial (Straight eight)	-	-	-	+	-	N	N	+
G`1	Bacillus<Strain EKM202B>	cantaloupe	commercial (Delicious)	-	-	-	-	-	N	N	+
H`1	Bacillus<Strain EKM502B>	butternut	fresh	+	+	-	+	-	N	N	N
A`2	Bacillus<Strain EKM129B>	cucumber	commercial (Marketmore)	-	+	-	-	-	+	+	+
B`2	Bacillus<Strain EKM411B>	watermelon	commercial (early Canada improved)	+	+	-	-	-	N	+	+
C`2	Bacillus<Strain EKM412B>	watermelon	commercial (early Canada improved)	-	-	-	-	-	N	+	+
D`2	Bacillus<Strain EKM413B>	watermelon	commercial (early Canada improved)	+	+	-	-	-	N	+	+
E`2	Bacillus<Strain EKM414B>	watermelon	commercial (early Canada improved)	+	+	-	-	-	N	+	+
F`2	Bacillus<Strain EKM415B>	watermelon	commercial (early Canada improved)	+	+	-	-	-	+	+	+
G`2	Bacillus<Strain EKM416B>	watermelon	commercial (Crimson sweet)	-	+	-	-	-	-	-	+
H`2	Bacillus<Strain EKM417B>	watermelon	commercial (Crimson sweet)	-	-	-	-	-	+	+	+
A`3	Bacillus<Strain EKM203B>	cantaloupe	commercial (Delicious )	-	-	-	-	-	-	+	+
B`3	Bacillus<Strain EKM204B>	cantaloupe	commercial (Delicious )	-	-	-	-	-	N	+	+
C`3	Bacillus<Strain EKM205B>	cantaloupe	commercial (Delicious )	-	-	-	-	-	N	+	+
D`3	Bacillus<Strain EKM206B>	cantaloupe	commercial (Delicious )	-	-	-	-	-	N	+	+
E`3	Bacillus<Strain EKM207B>	cantaloupe	commercial (Delicious )	-	+	-	-	-	N	+	+
F`3	Bacillus<Strain EKM420B>	watermelon	commercial (Crimson sweet)	-	-	-	-	-	N	+	+
G`3	Bacillus<Strain EKM208B>	cantaloupe	commercial (Delicious )	+	+	-	-	-	N	+	+
H`3	Bacillus<Strain EKM209B>	Honeydew	fresh	-	-	-	-	-	-	-	-
A`4	Bacillus<Strain EKM210B>	Honeydew	fresh	-	-	+	+	-	-	-	-
B`4	Bacillus<Strain EKM211B>	Honeydew	fresh	-	-	-	-	-	-	-	+
C`4	Bacillus<Strain EKM701B>	Bottle gourd	commercial	-	-	-	-	-	N	N	N
D`4	Bacillus<Strain EKM702B>	Bottle gourd	commercial	-	-	-	-	N	N	N	N
E`4	Bacillus<Strain EKM703B>	Bottle gourd	commercial	-	-	-	-	N	N	N	N
F`4	Bacillus<Strain EKM704B>	Bottle gourd	commercial	+	-	-	-	+	-	-	-
G`4	Bacillus<Strain EKM705B>	Bottle gourd	commercial	-	-	-	-	-	-	-	+
H`4	Bacillus<Strain EKM706B>	Bottle gourd	commercial	-	-	-	-	-	N	N	N
A`5	Micrococcus<Strain EKM201U>	Santa claus cantaloupe	fresh	-	-	-	+	+	N	N	+
B`5	Micrococcus<Strain EKM501U>	acorn squash	fresh	-	-	+	+	+	-	-	-
C`5	Bacillus<Strain EKM215B>	Santa claus cantaloupe	fresh	-	-	+	-	-	N	N	+
D`5	Bacillus<Strain EKM503B>	acorn squash	fresh	-	-	-	+	N	N	N	+
E`5	UnclassifiedPaenibacillaceae<Strain EKM501M>	spagehtti squash	fresh	-	-	-	+	N	N	N	N
F`5	Bacillus<Strain EKM504B>	spagehtti squash	fresh	-	-	+	+	+	-	-	-
G`5	Lactococcus<Strain EKM501L>	acorn squash	fresh	-	-	+	+	-	-	-	-
H`5	Lactococcus<Strain EKM502L>	acorn squash	fresh	-	-	+	-	N	N	N	-
A`6	Bacillus<Strain EKM212B>	canary cantaloupe	fresh	-	-	+	+	-	-	+	+
B`6	Bacillus<Strain EKM505B>	spaghetti squash	fresh	-	-	+	+	-	-	-	-
C`6	Bacillus<Strain EKM506B>	spaghetti squash	fresh	+	+	-	-	-	-	+	+
D`6	Bacillus<Strain EKM601B>	chinese okra	commercial	+	-	-	-	-	N	+	+
E`6	UnclassifiedEnterobacteriaceae<Strain EKM602Z>	chinese okra	commercial	-	-	+	+	+	-	N	+
F`6	UnclassifiedEnterobacteriaceae<Strain EKM603Z>	chinese okra	commercial	-	-	-	+	+	-	N	+
G`6	UnclassifiedEnterobacteriaceae<Strain EKM601Z>	chinese okra	commercial	-	-	-	+	+	-	N	-
H`6	Rathayibacter<Strain EKM201Y>	canary cantaloupe	fresh	-	-	+	+	-	-	N	-
A`7	UnclassifiedMicrobacteriaceae<Strain EKM601Y>	chinese okra	commercial	-	-	+	+	-	-	-	-
B`7	Microbacterium<Strain EKM101T>	field cucumber	fresh	-	-	-	+	-	N	N	-
C`7	Microbacterium<Strain EKM102T>	field cucumber	fresh	-	-	-	-	-	N	N	-
D`7	Microbacterium<Strain EKM103T>	field cucumber	fresh	-	-	-	-	-	N	N	-
E`7	Pesudomonas<Strain EKM401A>	watermelon	fresh	-	-	+	+	+	-	-	-
F`7	Pesudomonas<Strain EKM402A>	watermelon	fresh	-	-	+	+	+	-	-	-
G`7	Bacillus<Strain EKM418B>	watermelon	fresh	+	-	-	+	-	N	N	+
H`7	Bacillus<Strain EKM419B>	watermelon	fresh	-	-	-	+	-	N	N	+
A`8	Pesudomonas<Strain EKM403A>	watermelon	fresh	-	-	N	-	N	N	N	N
B`8	Staphylococcus<Strain EKM201S>	Honeydew	fresh	-	-	-	-	-	-	-	N
C`8	Paenibacillus<Strain EKM305P>	pumpkin	fresh	-	-	N	N	N	N	N	N
D`8	Paenibacillus<Strain EKM306P>	pumpkin	fresh	-	-	N	N	N	N	N	N
E`8	Paenibacillus<Strain EKM307P>	pumpkin	fresh	-	-	N	N	N	N	N	N
F`8	Paenibacillus<Strain EKM308P>	pumpkin	fresh	-	-	N	N	N	N	N	N
G`8	Paenibacillus<Strain EKM309P>	pumpkin	fresh	-	-	N	N	N	N	N	N
H`8	Paenibacillus<Strain EKM310P>	pumpkin	fresh	-	-	N	N	N	N	N	N
A`9	Paenibacillus<Strain EKM311P>	pumpkin	fresh	-	-	N	N	N	N	N	N
B`9	Bacillus<Strain EKM306B>	pumpkin	fresh	+	-	-	+	-	N	N	+
C`9	UnclassifiedEnterobacteriaceae<Strain EKM301Z>	pumpkin	fresh	-	-	+	+	+	-	-	-
D`9	UnclassifiedEnterobacteriaceae<Strain EKM301K>	pumpkin	fresh	-	-	+	+	-	-	-	-
E`9	UnclassifiedEnterobacteriaceae<Strain EKM302K>	pumpkin	fresh	-	-	+	+	-	-	-	-
F`9	Paenibacillus<Strain EKM312P>	pumpkin	fresh	-	-	N	N	N	N	N	N
G`9	Paenibacillus<Strain EKM313P>	pumpkin	fresh	-	-	N	N	N	N	N	N
H`9	Paenibacillus<Strain EKM314P>	pumpkin	fresh	-	-	N	N	N	N	N	N
A`10	Bacillus<Strain EKM213B>	canary cantaloupe	fresh	+	-	-	-	-	N	+	+
B`10	Bacillus<Strain EKM214B>	Honeydew	fresh	+	+	-	-	-	N	+	+
	(+) Positive result
	(-) Negative result
	(N) No growth
